# Supplementary material for: Poly[bis­(acetone-κO)bis­{μ3-1-[(5-chloro-2-oxidophenyl)diazenyl]-2-naphtholato-κ4 O:O,O′:O′}­sodium(I)­chromium(III)]
Source: Acta Crystallogr Sect E Struct Rep Online. 2008 Jan 11;64(Pt 2):m333–4. doi: 10.1107/S1600536808000433 (PMC2960363; doi:10.1107/S1600536808000433)
Supplement: Supplementary file 1 [file e-64-0m333-sup1.cif]

##############################################################################
###                                                                        ###
###        Electronic paper (Acta Crystallographica Section E)             ###
###                                                                        ###
##############################################################################
#                                                                            #
# This CIF contains the data in a paper accepted for publication in Acta     #
# Crystallographica Section E. It conforms to the requirements of Notes      #
# for Authors for Section E, and has been peer reviewed under the auspices   #
# of the IUCr Commission on Journals.                                        #
#                                                                            #
# Full details of the Crystallographic Information File format               #
# are given in the paper "The Crystallographic Information File (CIF):       #
# a New Standard Archive File for Crystallography" by S. R. Hall, F. H.      #
# Allen and I. D. Brown [Acta Cryst. (1991), A47, 655-685].                  #
#                                                                            #
# The current version of the core CIF dictionary is obtainable from          #
# ftp://ftp.iucr.org/pub/cif_core.dic. The current version number is 2.1.    #
#                                                                            #
# Software is freely available for graphical display of the structure(s) in  #
# this CIF.  For information consult the CIF home page http://www.iucr.org/  #
# cif/home.html                                                              #
#                                                                            #
##############################################################################
                                             
data_global
_audit_creation_method     'by CrystalStructure 3.8'
_journal_date_recd_electronic     2007-12-16
_journal_date_accepted     2008-01-07
_journal_name_full     'Acta Crystallographica, Section E'
_journal_year     2008
_journal_volume     64
_journal_issue      2
_journal_page_first     m333
_journal_page_last     m334
_journal_paper_category     QM
_journal_coeditor_code     IS2268
_publ_contact_author_name     'Prof. Jin Mizuguchi'
_publ_contact_author_address
;
    Department of Applied Physics
    Graduate School of Engineering
    Yokohama National University
    Tokiwadai 79-5, Hodogaya-ku
    Yokohama 240-8501, Japan
;
_publ_contact_author_email     mizu-j@ynu.ac.jp
_publ_contact_author_fax     '+81-45-339-3369'
_publ_contact_author_phone     '+81-45-339-3369'
_publ_section_title
;\
Poly[bis(acetone)bis{\m~3~-1-[(5-chloro-2-oxidophenyl)diazenyl]-2-\
naphtholato-\k^4^O:O,O':O'}sodium(I)chromium(III)]
;
loop_
    _publ_author_name
    _publ_author_footnote
    _publ_author_address
    'Ito, Shinpei' ?
;
    Department of Applied Physics
    Faculty of Engineering
    Yokohama National University
    Tokiwadai 79-5, Hodogaya-ku
    Yokohama 240-8501, Japan
;
    'Sato, Yohei' ?
;
    Department of Applied Physics
    Graduate School of Engineering
    Yokohama National University
    Tokiwadai 79-5, Hodogaya-ku
    Yokohama 240-8501, Japan
;
    'Mizuguchi, Jin' ?
;
    Department of Applied Physics
    Graduate School of Engineering
    Yokohama National University
    Tokiwadai 79-5, Hodogaya-ku
    Yokohama 240-8501, Japan
;
data_I
_chemical_name_systematic
;
Poly[bis(acetone)bis{\m~3~-1-[(5-chloro-2-oxidophenyl)diazenyl]-2-
naphtholato-\k^4^O:O,O':O'}sodium(I)chromium(III)]
;
_chemical_formula_moiety     'C38 H30 Cl2 Cr N4 Na O6 '
_chemical_formula_sum     'C38 H30 Cl2 Cr N4 Na O6 '
_chemical_formula_iupac     '[Cr Na (C16 H9 Cl N2 O2)2 (C3 H6 O)2]'
_chemical_formula_weight     784.55
_chemical_melting_point     ?
_symmetry_cell_setting     orthorhombic
_symmetry_space_group_name_H-M     'P n n a'
_symmetry_space_group_name_Hall     '-P 2a 2bc'
loop_
    _symmetry_equiv_pos_site_id
    _symmetry_equiv_pos_as_xyz
    1 '+X,+Y,+Z'
    2 '-X,1/2+Y,1/2+Z'
    3 '1/2+X,1/2-Y,1/2+Z'
    4 '1/2-X,-Y,+Z'
    5 '-X,-Y,-Z'
    6 '+X,1/2-Y,1/2-Z'
    7 '1/2-X,1/2+Y,1/2-Z'
    8 '1/2+X,+Y,-Z'
_cell_length_a     18.5082(17)
_cell_length_b     26.199(3)
_cell_length_c     7.1726(6)
_cell_angle_alpha     90.0000
_cell_angle_beta     90.0000
_cell_angle_gamma     90.0000
_cell_volume     3478.0(6)
_cell_formula_units_Z     4
_cell_measurement_reflns_used     14701
_cell_measurement_theta_min     3.7
_cell_measurement_theta_max     26.1
_cell_measurement_temperature     93
_exptl_crystal_description     'block'
_exptl_crystal_colour     'black'
_exptl_crystal_size_max     0.26
_exptl_crystal_size_mid     0.10
_exptl_crystal_size_min     0.09
_exptl_crystal_density_diffrn     1.498
_exptl_crystal_density_meas     ?
_exptl_crystal_density_method     'not measured'
_exptl_crystal_F_000     1612.00
_exptl_absorpt_coefficient_mu     0.550
_exptl_absorpt_correction_type     multi-scan
_exptl_absorpt_process_details     '(<i>ABSCOR</i>; Higashi, 1995)'
_exptl_absorpt_correction_T_min     0.890
_exptl_absorpt_correction_T_max     0.947
_diffrn_radiation_type     'Mo K\a'
_diffrn_radiation_wavelength     0.71075
_diffrn_measurement_device_type     'Rigaku R-AXIS RAPID'
_diffrn_measurement_method     \w
_diffrn_detector_area_resol_mean     10.00
_diffrn_reflns_number     22709
_diffrn_reflns_av_R_equivalents     0.153
_diffrn_reflns_theta_max     26.02
_diffrn_reflns_theta_full     26.02
_diffrn_measured_fraction_theta_max     0.966
_diffrn_measured_fraction_theta_full     0.966
_diffrn_reflns_limit_h_min     -22
_diffrn_reflns_limit_h_max     22
_diffrn_reflns_limit_k_min     -32
_diffrn_reflns_limit_k_max     31
_diffrn_reflns_limit_l_min     -8
_diffrn_reflns_limit_l_max     8
_refine_special_details
;
 Refinement of F^2^ against ALL reflections.  The weighted R-factor wR and
 goodness of fit S are based on F^2^, conventional R-factors R are based
 on F, with F set to zero for negative F^2^. The threshold expression of
 F^2^ > 2sigma(F^2^) is used only for calculating R-factors(gt) etc. and is
 not relevant to the choice of reflections for refinement.  R-factors based
 on F^2^ are statistically about twice as large as those based on F, and R-
 factors based on ALL data will be even larger.
;
_reflns_number_total     3314
_reflns_number_gt     1916
_reflns_threshold_expression     I>2\s(I)
_refine_ls_structure_factor_coef     Fsqd
_refine_ls_R_factor_gt     0.1099
_refine_ls_wR_factor_ref     0.3179
_refine_ls_goodness_of_fit_ref     1.035
_refine_ls_number_reflns     3314
_refine_ls_number_parameters     238
_refine_ls_number_restraints     0
_refine_ls_hydrogen_treatment     constr
_refine_ls_weighting_scheme     calc
_refine_ls_weighting_details
                        'w = 1/[\s^2^(Fo^2^)+(0.2P)^2^ where P=(Fo^2^+2Fc^2^)/3'
_refine_ls_shift/su_max     0.0000
_refine_ls_shift/su_mean     0.0000
_refine_diff_density_max     2.03
_refine_diff_density_min     -0.59
_refine_ls_extinction_method     none
_refine_ls_extinction_coef     ?
loop_
    _atom_type_symbol
    _atom_type_description
    _atom_type_scat_dispersion_real
    _atom_type_scat_dispersion_imag
    _atom_type_scat_source
    'C' 'C' 0.003 0.002
;
International Tables for Crystallography
(1992, Vol. C, Tables 4.2.6.8 and 6.1.1.4)
;
    'H' 'H' 0.000 0.000
;
International Tables for Crystallography
(1992, Vol. C, Table 6.1.1.4)
;
    'O' 'O' 0.011 0.006
;
International Tables for Crystallography
(1992, Vol. C, Tables 4.2.6.8 and 6.1.1.4)
;
    'N' 'N' 0.006 0.003
;
International Tables for Crystallography
(1992, Vol. C, Tables 4.2.6.8 and 6.1.1.4)
;
    'Cl' 'Cl' 0.148 0.159
;
International Tables for Crystallography
(1992, Vol. C, Tables 4.2.6.8 and 6.1.1.4)
;
    'Cr' 'Cr' 0.321 0.624
;
International Tables for Crystallography
(1992, Vol. C, Tables 4.2.6.8 and 6.1.1.4)
;
    'Na' 'Na' 0.036 0.025
;
International Tables for Crystallography
(1992, Vol. C, Tables 4.2.6.8 and 6.1.1.4)
;
_computing_data_collection     'PROCESS-AUTO (Rigaku, 1998)'
_computing_cell_refinement     'PROCESS-AUTO (Rigaku, 1998)'
_computing_data_reduction
;
CrystalStructure (Rigaku/MSC, 2006)
;
_computing_structure_solution     'SIR2004 (Burla <i>et al.</i>,  2005)'
_computing_structure_refinement     'SHELXL97 (Sheldrick, 2008)'
_computing_molecular_graphics     'ORTEPIII (Burnett & Johnson, 1996)'
_computing_publication_material     'CrystalStructure (Rigaku/MSC, 2006)'
loop_
    _atom_site_type_symbol
    _atom_site_label
    _atom_site_fract_x
    _atom_site_fract_y
    _atom_site_fract_z
    _atom_site_U_iso_or_equiv
    _atom_site_adp_type
    _atom_site_calc_flag
    _atom_site_refinement_flags
    _atom_site_occupancy
    _atom_site_disorder_assembly
    _atom_site_disorder_group
    Cr Cr1 0.80893(8) 0.2500 0.2500 0.0380(5) Uani d S 1.00 . .
    Cl Cl1 0.63892(10) 0.02267(8) 0.4102(2) 0.0539(6) Uani d . 1.00 . .
    Na Na1 0.7960(2) 0.2500 -0.2500 0.0467(9) Uani d S 1.00 . .
    O O1 0.8822(2) 0.24781(18) 0.0550(6) 0.0435(11) Uani d . 1.00 . .
    O O2 0.7318(2) 0.2380(2) 0.4390(6) 0.0513(12) Uani d . 1.00 . .
    O O3 0.8062(2) 0.1638(2) -0.2260(6) 0.0512(12) Uani d . 1.00 . .
    N N1 0.8117(2) 0.1729(2) 0.2488(6) 0.0351(11) Uani d . 1.00 . .
    N N2 0.8617(2) 0.1418(2) 0.2019(6) 0.0407(13) Uani d . 1.00 . .
    C C1 0.6658(3) 0.0867(2) 0.4209(8) 0.0462(16) Uani d . 1.00 . .
    C C2 0.6242(3) 0.1212(3) 0.5099(8) 0.0461(17) Uani d . 1.00 . .
    C C3 0.6441(3) 0.1722(2) 0.5183(9) 0.0437(15) Uani d . 1.00 . .
    C C4 0.7078(3) 0.1896(2) 0.4309(8) 0.0407(15) Uani d . 1.00 . .
    C C5 0.7492(3) 0.1516(2) 0.3324(9) 0.0426(15) Uani d . 1.00 . .
    C C6 0.7292(3) 0.1006(2) 0.3330(9) 0.0435(15) Uani d . 1.00 . .
    C C7 0.9324(3) 0.2119(2) 0.0575(7) 0.0396(15) Uani d . 1.00 . .
    C C8 1.0020(3) 0.2267(3) -0.0206(8) 0.0451(15) Uani d . 1.00 . .
    C C9 1.0569(3) 0.1937(2) -0.0250(8) 0.0461(16) Uani d . 1.00 . .
    C C10 1.0507(3) 0.1422(2) 0.0373(7) 0.0434(16) Uani d . 1.00 . .
    C C11 1.1093(3) 0.1072(3) 0.0275(8) 0.0458(16) Uani d . 1.00 . .
    C C12 1.1004(3) 0.0574(2) 0.0811(8) 0.0462(16) Uani d . 1.00 . .
    C C13 1.0341(3) 0.0416(2) 0.1532(8) 0.0457(15) Uani d . 1.00 . .
    C C14 0.9764(3) 0.0742(2) 0.1681(8) 0.0445(16) Uani d . 1.00 . .
    C C15 0.9825(3) 0.1249(2) 0.1113(7) 0.0371(14) Uani d . 1.00 . .
    C C16 0.9246(3) 0.1624(2) 0.1233(7) 0.0385(14) Uani d . 1.00 . .
    C C17 0.8410(4) 0.1242(3) -0.2542(7) 0.0484(17) Uani d . 1.00 . .
    C C18 0.8125(4) 0.0736(3) -0.1908(11) 0.0583(19) Uani d . 1.00 . .
    C C19 0.9106(3) 0.1238(3) -0.3583(10) 0.0561(19) Uani d . 1.00 . .
    H H2 0.5815 0.1107 0.5665 0.055 Uiso c R 1.00 . .
    H H3 0.6151 0.1953 0.5824 0.052 Uiso c R 1.00 . .
    H H6 0.7580 0.0761 0.2753 0.052 Uiso c R 1.00 . .
    H H8 1.0082 0.2595 -0.0678 0.054 Uiso c R 1.00 . .
    H H9 1.1013 0.2048 -0.0706 0.055 Uiso c R 1.00 . .
    H H11 1.1540 0.1182 -0.0156 0.055 Uiso c R 1.00 . .
    H H12 1.1383 0.0343 0.0695 0.055 Uiso c R 1.00 . .
    H H13 1.0289 0.0080 0.1924 0.055 Uiso c R 1.00 . .
    H H14 0.9329 0.0624 0.2165 0.053 Uiso c R 1.00 . .
    H H18A 0.8513 0.0536 -0.1406 0.087 Uiso c R 1.00 . .
    H H18B 0.7913 0.0560 -0.2948 0.087 Uiso c R 1.00 . .
    H H18C 0.7764 0.0789 -0.0965 0.087 Uiso c R 1.00 . .
    H H19A 0.9490 0.1139 -0.2759 0.084 Uiso c R 1.00 . .
    H H19B 0.9202 0.1573 -0.4066 0.084 Uiso c R 1.00 . .
    H H19C 0.9076 0.0999 -0.4595 0.084 Uiso c R 1.00 . .
loop_
    _atom_site_aniso_label
    _atom_site_aniso_U_11
    _atom_site_aniso_U_22
    _atom_site_aniso_U_33
    _atom_site_aniso_U_12
    _atom_site_aniso_U_13
    _atom_site_aniso_U_23
    Cr1 0.0287(8) 0.0449(9) 0.0405(8) 0.0000 0.0000 0.0033(5)
    Cl1 0.0448(10) 0.0658(13) 0.0511(10) -0.0180(8) 0.0053(7) -0.0007(7)
    Na1 0.046(2) 0.048(2) 0.046(2) 0.0000 0.0000 0.0035(15)
    O1 0.032(2) 0.058(3) 0.040(2) -0.001(2) -0.0023(18) 0.0069(19)
    O2 0.024(2) 0.077(3) 0.053(2) 0.007(2) -0.001(2) 0.005(2)
    O3 0.045(3) 0.056(3) 0.052(2) 0.006(2) -0.019(2) -0.002(2)
    N1 0.027(2) 0.043(3) 0.035(2) 0.001(2) 0.001(2) -0.001(2)
    N2 0.023(2) 0.065(4) 0.033(2) 0.002(2) 0.0005(19) 0.007(2)
    C1 0.034(3) 0.063(4) 0.042(3) -0.009(3) -0.008(2) -0.001(3)
    C2 0.021(3) 0.076(5) 0.041(3) -0.017(3) -0.002(2) 0.002(3)
    C3 0.021(3) 0.059(4) 0.051(3) 0.005(2) 0.001(2) 0.012(3)
    C4 0.020(2) 0.057(4) 0.044(3) -0.004(2) -0.001(2) 0.007(2)
    C5 0.023(3) 0.055(4) 0.050(3) -0.005(2) -0.008(2) 0.006(3)
    C6 0.025(3) 0.058(4) 0.048(3) -0.001(2) 0.002(2) 0.005(3)
    C7 0.018(2) 0.070(4) 0.031(2) -0.002(2) -0.001(2) -0.003(2)
    C8 0.023(3) 0.076(4) 0.037(3) -0.002(3) -0.003(2) 0.003(3)
    C9 0.027(3) 0.071(4) 0.040(3) 0.003(3) -0.003(2) 0.005(3)
    C10 0.018(2) 0.080(5) 0.032(2) -0.001(2) 0.001(2) -0.002(3)
    C11 0.033(3) 0.070(5) 0.034(3) 0.002(3) 0.002(2) -0.004(3)
    C12 0.039(3) 0.062(4) 0.037(3) 0.010(3) 0.007(2) -0.003(3)
    C13 0.045(4) 0.049(4) 0.043(3) 0.006(3) -0.008(3) -0.001(3)
    C14 0.032(3) 0.060(4) 0.041(3) 0.006(3) -0.001(2) -0.003(3)
    C15 0.026(3) 0.054(4) 0.031(2) -0.005(2) 0.002(2) -0.004(2)
    C16 0.022(3) 0.057(4) 0.037(2) -0.003(2) -0.004(2) 0.008(2)
    C17 0.048(4) 0.062(5) 0.035(3) -0.002(3) -0.009(2) -0.007(3)
    C18 0.039(4) 0.066(5) 0.070(4) -0.007(3) 0.010(3) 0.007(4)
    C19 0.040(4) 0.078(5) 0.050(3) -0.013(3)  0.000(3) -0.005(3)
_geom_special_details
;
 All esds (except the esd in the dihedral angle between two l.s. planes)
 are estimated using the full covariance matrix.  The cell esds are taken
 into account individually in the estimation of esds in distances, angles
 and torsion angles; correlations between esds in cell parameters are only
 used when they are defined by crystal symmetry.  An approximate (isotropic)
 treatment of cell esds is used for estimating esds involving l.s. planes.
;
loop_
    _geom_bond_atom_site_label_1
    _geom_bond_atom_site_label_2
    _geom_bond_site_symmetry_2
    _geom_bond_distance
    _geom_bond_publ_flag
    Cr1 O1 . 1.948(4) y
    Cr1 O1 6_555 1.948(4) y
    Cr1 O2 . 1.993(4) y
    Cr1 O2 6_555 1.993(4) y
    Cr1 N1 . 2.021(5) y
    Cr1 N1 6_555 2.021(5) y
    Cl1 C1 . 1.752(7) y
    Na1 O1 . 2.708(4) y
    Na1 O1 6_554 2.708(4) y
    Na1 O2 1_554 2.547(4) y
    Na1 O2 6_555 2.547(4) y
    Na1 O3 . 2.274(5) y
    Na1 O3 6_554 2.274(5) y
    O1 C7 . 1.323(7) ?
    O2 C4 . 1.345(8) ?
    O3 C17 . 1.238(9) ?
    N1 N2 . 1.278(7) ?
    N1 C5 . 1.418(7) ?
    N2 C16 . 1.403(7) ?
    C1 C2 . 1.349(9) ?
    C1 C6 . 1.381(9) ?
    C2 C3 . 1.386(10) ?
    C2 H2 . 0.930 ?
    C3 C4 . 1.411(8) ?
    C3 H3 . 0.930 ?
    C4 C5 . 1.440(9) ?
    C5 C6 . 1.387(9) ?
    C6 H6 . 0.930 ?
    C7 C8 . 1.458(8) ?
    C7 C16 . 1.386(9) ?
    C8 C9 . 1.336(10) ?
    C8 H8 . 0.930 ?
    C9 C10 . 1.426(10) ?
    C9 H9 . 0.930 ?
    C10 C11 . 1.421(9) ?
    C10 C15 . 1.443(8) ?
    C11 C12 . 1.371(10) ?
    C11 H11 . 0.930 ?
    C12 C13 . 1.394(9) ?
    C12 H12 . 0.930 ?
    C13 C14 . 1.372(9) ?
    C13 H13 . 0.930 ?
    C14 C15 . 1.393(9) ?
    C14 H14 . 0.930 ?
    C15 C16 . 1.456(8) ?
    C17 C18 . 1.497(11) ?
    C17 C19 . 1.488(10) ?
    C18 H18A . 0.960 ?
    C18 H18B . 0.960 ?
    C18 H18C . 0.960 ?
    C19 H19A . 0.960 ?
    C19 H19B . 0.960 ?
    C19 H19C . 0.960 ?
loop_
    _geom_angle_atom_site_label_1
    _geom_angle_atom_site_label_2
    _geom_angle_atom_site_label_3
    _geom_angle_site_symmetry_1
    _geom_angle_site_symmetry_2
    _geom_angle_site_symmetry_3
    _geom_angle
    _geom_angle_publ_flag
    O1 Cr1 O1 . . 6_555 91.84(19) y
    O1 Cr1 O2 . . . 169.0(2) y
    O1 Cr1 O2 . . 6_555 90.83(18) y
    O1 Cr1 N1 . . . 87.12(19) y
    O1 Cr1 N1 . . 6_555 90.86(19) y
    O1 Cr1 O2 6_555 . . 90.83(18) y
    O1 Cr1 O2 6_555 . 6_555 169.0(2) y
    O1 Cr1 N1 6_555 . . 90.86(19) y
    O1 Cr1 N1 6_555 . 6_555 87.12(19) y
    O2 Cr1 O2 . . 6_555 88.56(19) y
    O2 Cr1 N1 . . . 82.2(2) y
    O2 Cr1 N1 . . 6_555 100.0(2) y
    O2 Cr1 N1 6_555 . . 100.0(2) y
    O2 Cr1 N1 6_555 . 6_555 82.2(2) y
    N1 Cr1 N1 . . 6_555 177.1(2) y
    O1 Na1 O1 . . 6_554 107.84(18) y
    O1 Na1 O2 . . 1_554 168.44(17) y
    O1 Na1 O2 . . 6_555 64.50(13) y
    O1 Na1 O3 . . . 82.45(16) y
    O1 Na1 O3 . . 6_554 91.90(16) y
    O1 Na1 O2 6_554 . 1_554 64.50(13) y
    O1 Na1 O2 6_554 . 6_555 168.44(17) y
    O1 Na1 O3 6_554 . . 91.90(16) y
    O1 Na1 O3 6_554 . 6_554 82.45(16) y
    O2 Na1 O2 1_554 . 6_555 124.4(2) y
    O2 Na1 O3 1_554 . . 89.00(17) y
    O2 Na1 O3 1_554 . 6_554 95.46(17) y
    O2 Na1 O3 6_555 . . 95.46(17) y
    O2 Na1 O3 6_555 . 6_554 89.00(17) y
    O3 Na1 O3 . . 6_554 170.4(2) y
    Cr1 O1 Na1 . . . 99.77(18) y
    Cr1 O1 C7 . . . 120.0(3) ?
    Na1 O1 C7 . . . 116.1(3) ?
    Cr1 O2 Na1 . . 1_556 104.03(19) y
    Cr1 O2 C4 . . . 110.9(3) ?
    Na1 O2 C4 1_556 . . 107.9(3) ?
    Na1 O3 C17 . . . 149.7(4) ?
    Cr1 N1 N2 . . . 131.1(4) ?
    Cr1 N1 C5 . . . 111.7(4) ?
    N2 N1 C5 . . . 116.8(5) ?
    N1 N2 C16 . . . 117.4(5) ?
    Cl1 C1 C2 . . . 120.0(5) ?
    Cl1 C1 C6 . . . 118.3(5) ?
    C2 C1 C6 . . . 121.7(6) ?
    C1 C2 C3 . . . 120.9(6) ?
    C1 C2 H2 . . . 119.5 ?
    C3 C2 H2 . . . 119.5 ?
    C2 C3 C4 . . . 120.9(6) ?
    C2 C3 H3 . . . 119.5 ?
    C4 C3 H3 . . . 119.5 ?
    O2 C4 C3 . . . 124.2(6) ?
    O2 C4 C5 . . . 119.8(5) ?
    C3 C4 C5 . . . 116.0(6) ?
    N1 C5 C4 . . . 111.7(5) ?
    N1 C5 C6 . . . 126.7(5) ?
    C4 C5 C6 . . . 121.6(5) ?
    C1 C6 C5 . . . 118.7(6) ?
    C1 C6 H6 . . . 120.6 ?
    C5 C6 H6 . . . 120.6 ?
    O1 C7 C8 . . . 115.1(6) ?
    O1 C7 C16 . . . 126.7(5) ?
    C8 C7 C16 . . . 118.2(5) ?
    C7 C8 C9 . . . 120.6(7) ?
    C7 C8 H8 . . . 119.7 ?
    C9 C8 H8 . . . 119.7 ?
    C8 C9 C10 . . . 122.9(6) ?
    C8 C9 H9 . . . 118.5 ?
    C10 C9 H9 . . . 118.5 ?
    C9 C10 C11 . . . 122.2(5) ?
    C9 C10 C15 . . . 118.9(5) ?
    C11 C10 C15 . . . 118.9(6) ?
    C10 C11 C12 . . . 120.6(6) ?
    C10 C11 H11 . . . 119.7 ?
    C12 C11 H11 . . . 119.7 ?
    C11 C12 C13 . . . 119.5(6) ?
    C11 C12 H12 . . . 120.3 ?
    C13 C12 H12 . . . 120.3 ?
    C12 C13 C14 . . . 121.9(6) ?
    C12 C13 H13 . . . 119.0 ?
    C14 C13 H13 . . . 119.0 ?
    C13 C14 C15 . . . 120.5(6) ?
    C13 C14 H14 . . . 119.7 ?
    C15 C14 H14 . . . 119.7 ?
    C10 C15 C14 . . . 118.5(5) ?
    C10 C15 C16 . . . 116.9(6) ?
    C14 C15 C16 . . . 124.5(5) ?
    N2 C16 C7 . . . 125.6(5) ?
    N2 C16 C15 . . . 112.0(5) ?
    C7 C16 C15 . . . 122.4(5) ?
    O3 C17 C18 . . . 120.5(6) ?
    O3 C17 C19 . . . 122.6(7) ?
    C18 C17 C19 . . . 116.9(6) ?
    C17 C18 H18A . . . 109.5 ?
    C17 C18 H18B . . . 109.5 ?
    C17 C18 H18C . . . 109.5 ?
    H18A C18 H18B . . . 109.5 ?
    H18A C18 H18C . . . 109.5 ?
    H18B C18 H18C . . . 109.5 ?
    C17 C19 H19A . . . 109.5 ?
    C17 C19 H19B . . . 109.5 ?
    C17 C19 H19C . . . 109.5 ?
    H19A C19 H19B . . . 109.5 ?
    H19A C19 H19C . . . 109.5 ?
    H19B C19 H19C . . . 109.5 ?
loop_
    _geom_torsion_atom_site_label_1
    _geom_torsion_atom_site_label_2
    _geom_torsion_atom_site_label_3
    _geom_torsion_atom_site_label_4
    _geom_torsion_site_symmetry_1
    _geom_torsion_site_symmetry_2
    _geom_torsion_site_symmetry_3
    _geom_torsion_site_symmetry_4
    _geom_torsion
    _geom_torsion_publ_flag
    O1 Cr1 O1 C7 . . 6_555 6_555 55.3(4) ?
    O1 Cr1 O1 Na1 6_555 . . . -176.84(18) ?
    O1 Cr1 O1 C7 6_555 . . . 55.3(4) ?
    O1 Cr1 O2 C4 . . . . -3.6(12) ?
    O1 Cr1 O2 Na1 . . . 1_556 112.2(9) ?
    O2 Cr1 O1 Na1 . . . . 79.2(10) ?
    O2 Cr1 O1 C7 . . . . -48.7(12) ?
    O1 Cr1 O2 C4 . . 6_555 6_555 -107.6(4) ?
    O1 Cr1 O2 Na1 . . 6_555 . 8.1(2) ?
    O2 Cr1 O1 Na1 6_555 . . . -7.5(2) ?
    O2 Cr1 O1 C7 6_555 . . . -135.4(4) ?
    O1 Cr1 N1 N2 . . . . 25.7(4) ?
    O1 Cr1 N1 C5 . . . . -161.3(3) ?
    N1 Cr1 O1 Na1 . . . . 92.39(18) ?
    N1 Cr1 O1 C7 . . . . -35.5(4) ?
    O1 Cr1 N1 N2 . . 6_555 6_555 -66.1(4) ?
    O1 Cr1 N1 C5 . . 6_555 6_555 106.9(3) ?
    N1 Cr1 O1 Na1 6_555 . . . -89.70(18) ?
    N1 Cr1 O1 C7 6_555 . . . 142.4(4) ?
    O1 Cr1 O2 C4 6_555 . . . -107.6(4) ?
    O1 Cr1 O2 Na1 6_555 . . 1_556 8.1(2) ?
    O2 Cr1 O1 C7 . . 6_555 6_555 -135.4(4) ?
    O1 Cr1 O2 C4 6_555 . 6_555 6_555 -3.6(12) ?
    O1 Cr1 O2 Na1 6_555 . 6_555 . 112.2(9) ?
    O2 Cr1 O1 C7 6_555 . 6_555 6_555 -48.7(12) ?
    O1 Cr1 N1 N2 6_555 . . . -66.1(4) ?
    O1 Cr1 N1 C5 6_555 . . . 106.9(3) ?
    N1 Cr1 O1 C7 . . 6_555 6_555 142.4(4) ?
    O1 Cr1 N1 N2 6_555 . 6_555 6_555 25.7(4) ?
    O1 Cr1 N1 C5 6_555 . 6_555 6_555 -161.3(3) ?
    N1 Cr1 O1 C7 6_555 . 6_555 6_555 -35.5(4) ?
    O2 Cr1 O2 C4 . . 6_555 6_555 83.4(4) ?
    O2 Cr1 O2 Na1 . . 6_555 . -160.9(2) ?
    O2 Cr1 O2 C4 6_555 . . . 83.4(4) ?
    O2 Cr1 O2 Na1 6_555 . . 1_556 -160.9(2) ?
    O2 Cr1 N1 N2 . . . . -156.8(4) ?
    O2 Cr1 N1 C5 . . . . 16.2(3) ?
    N1 Cr1 O2 C4 . . . . -16.9(3) ?
    N1 Cr1 O2 Na1 . . . 1_556 98.9(2) ?
    O2 Cr1 N1 N2 . . 6_555 6_555 116.1(4) ?
    O2 Cr1 N1 C5 . . 6_555 6_555 -71.0(3) ?
    N1 Cr1 O2 C4 6_555 . . . 165.2(3) ?
    N1 Cr1 O2 Na1 6_555 . . 1_556 -79.1(2) ?
    O2 Cr1 N1 N2 6_555 . . . 116.1(4) ?
    O2 Cr1 N1 C5 6_555 . . . -71.0(3) ?
    N1 Cr1 O2 C4 . . 6_555 6_555 165.2(3) ?
    N1 Cr1 O2 Na1 . . 6_555 . -79.1(2) ?
    O2 Cr1 N1 N2 6_555 . 6_555 6_555 -156.8(4) ?
    O2 Cr1 N1 C5 6_555 . 6_555 6_555 16.2(3) ?
    N1 Cr1 O2 C4 6_555 . 6_555 6_555 -16.9(3) ?
    N1 Cr1 O2 Na1 6_555 . 6_555 . 98.9(2) ?
    O1 Na1 O1 C7 . . 6_554 6_554 -52.4(4) ?
    O1 Na1 O1 Cr1 6_554 . . . 177.19(16) ?
    O1 Na1 O1 C7 6_554 . . . -52.4(4) ?
    O1 Na1 O2 Cr1 . . 1_554 1_554 -56.8(9) ?
    O1 Na1 O2 C4 . . 1_554 1_554 61.0(10) ?
    O2 Na1 O1 Cr1 1_554 . . . -135.9(8) ?
    O2 Na1 O1 C7 1_554 . . . -5.5(10) ?
    O1 Na1 O2 Cr1 . . 6_555 . -6.48(17) ?
    O1 Na1 O2 C4 . . 6_555 6_555 111.3(3) ?
    O2 Na1 O1 Cr1 6_555 . . . 6.53(17) ?
    O2 Na1 O1 C7 6_555 . . . 137.0(4) ?
    O1 Na1 O3 C17 . . . . -80.9(8) ?
    O3 Na1 O1 Cr1 . . . . -93.2(2) ?
    O3 Na1 O1 C7 . . . . 37.2(4) ?
    O1 Na1 O3 C17 . . 6_554 6_554 26.8(8) ?
    O3 Na1 O1 Cr1 6_554 . . . 94.5(2) ?
    O3 Na1 O1 C7 6_554 . . . -135.0(4) ?
    O1 Na1 O2 Cr1 6_554 . 1_554 1_554 -6.48(17) ?
    O1 Na1 O2 C4 6_554 . 1_554 1_554 111.3(3) ?
    O2 Na1 O1 C7 1_554 . 6_554 6_554 137.0(4) ?
    O1 Na1 O2 Cr1 6_554 . 6_555 . -56.8(9) ?
    O1 Na1 O2 C4 6_554 . 6_555 6_555 61.0(9) ?
    O2 Na1 O1 C7 6_555 . 6_554 6_554 -5.5(10) ?
    O1 Na1 O3 C17 6_554 . . . 26.8(8) ?
    O3 Na1 O1 C7 . . 6_554 6_554 -135.0(4) ?
    O1 Na1 O3 C17 6_554 . 6_554 6_554 -80.9(8) ?
    O3 Na1 O1 C7 6_554 . 6_554 6_554 37.2(4) ?
    O2 Na1 O2 Cr1 1_554 . 6_555 . 165.00(18) ?
    O2 Na1 O2 C4 1_554 . 6_555 6_555 -77.2(4) ?
    O2 Na1 O2 Cr1 6_555 . 1_554 1_554 165.00(18) ?
    O2 Na1 O2 C4 6_555 . 1_554 1_554 -77.2(4) ?
    O2 Na1 O3 C17 1_554 . . . 91.2(8) ?
    O3 Na1 O2 Cr1 . . 1_554 1_554 -99.1(2) ?
    O3 Na1 O2 C4 . . 1_554 1_554 18.7(3) ?
    O2 Na1 O3 C17 1_554 . 6_554 6_554 -144.3(8) ?
    O3 Na1 O2 Cr1 6_554 . 1_554 1_554 72.5(2) ?
    O3 Na1 O2 C4 6_554 . 1_554 1_554 -169.7(3) ?
    O2 Na1 O3 C17 6_555 . . . -144.3(8) ?
    O3 Na1 O2 Cr1 . . 6_555 . 72.5(2) ?
    O3 Na1 O2 C4 . . 6_555 6_555 -169.7(3) ?
    O2 Na1 O3 C17 6_555 . 6_554 6_554 91.2(8) ?
    O3 Na1 O2 Cr1 6_554 . 6_555 . -99.1(2) ?
    O3 Na1 O2 C4 6_554 . 6_555 6_555 18.7(3) ?
    Cr1 O1 C7 C8 . . . . -148.7(4) ?
    Cr1 O1 C7 C16 . . . . 32.3(7) ?
    Na1 O1 C7 C8 . . . . 91.2(5) ?
    Na1 O1 C7 C16 . . . . -87.7(6) ?
    Cr1 O2 C4 C3 . . . . -166.3(5) ?
    Cr1 O2 C4 C5 . . . . 15.4(6) ?
    Na1 O2 C4 C3 1_556 . . . 80.3(6) ?
    Na1 O2 C4 C5 1_556 . . . -98.0(5) ?
    Na1 O3 C17 C18 . . . . 178.8(6) ?
    Na1 O3 C17 C19 . . . . -3.9(12) ?
    Cr1 N1 N2 C16 . . . . -5.7(7) ?
    Cr1 N1 C5 C4 . . . . -12.3(6) ?
    Cr1 N1 C5 C6 . . . . 170.9(5) ?
    N2 N1 C5 C4 . . . . 161.7(5) ?
    N2 N1 C5 C6 . . . . -15.0(8) ?
    C5 N1 N2 C16 . . . . -178.4(4) ?
    N1 N2 C16 C7 . . . . -13.7(8) ?
    N1 N2 C16 C15 . . . . 168.4(4) ?
    Cl1 C1 C2 C3 . . . . -179.3(4) ?
    Cl1 C1 C6 C5 . . . . 176.7(4) ?
    C2 C1 C6 C5 . . . . -1.8(9) ?
    C6 C1 C2 C3 . . . . -0.8(9) ?
    C1 C2 C3 C4 . . . . 1.2(9) ?
    C2 C3 C4 O2 . . . . -177.5(5) ?
    C2 C3 C4 C5 . . . . 0.9(9) ?
    O2 C4 C5 N1 . . . . -2.0(8) ?
    O2 C4 C5 C6 . . . . 175.0(5) ?
    C3 C4 C5 N1 . . . . 179.6(5) ?
    C3 C4 C5 C6 . . . . -3.5(9) ?
    N1 C5 C6 C1 . . . . -179.6(5) ?
    C4 C5 C6 C1 . . . . 4.0(9) ?
    O1 C7 C8 C9 . . . . 179.7(5) ?
    O1 C7 C16 N2 . . . . -0.9(9) ?
    O1 C7 C16 C15 . . . . 176.9(5) ?
    C8 C7 C16 N2 . . . . -179.8(5) ?
    C8 C7 C16 C15 . . . . -2.1(8) ?
    C16 C7 C8 C9 . . . . -1.2(8) ?
    C7 C8 C9 C10 . . . . 2.8(9) ?
    C8 C9 C10 C11 . . . . 178.5(6) ?
    C8 C9 C10 C15 . . . . -1.0(9) ?
    C9 C10 C11 C12 . . . . -177.2(5) ?
    C9 C10 C15 C14 . . . . 178.7(5) ?
    C9 C10 C15 C16 . . . . -2.1(8) ?
    C11 C10 C15 C14 . . . . -0.8(8) ?
    C11 C10 C15 C16 . . . . 178.4(5) ?
    C15 C10 C11 C12 . . . . 2.3(8) ?
    C10 C11 C12 C13 . . . . -2.8(9) ?
    C11 C12 C13 C14 . . . . 1.7(9) ?
    C12 C13 C14 C15 . . . . -0.2(7) ?
    C13 C14 C15 C10 . . . . -0.2(7) ?
    C13 C14 C15 C16 . . . . -179.3(5) ?
    C10 C15 C16 N2 . . . . -178.3(4) ?
    C10 C15 C16 C7 . . . . 3.7(8) ?
    C14 C15 C16 N2 . . . . 0.8(8) ?
    C14 C15 C16 C7 . . . . -177.2(5) ?
