# Supplementary material for: Poly[bis­(acetone-κO)bis­{μ3-1-[(5-chloro-2-oxidophenyl)diazenyl]-2-naphtholato-κ4 O:O,O′:O′}­sodium(I)­chromium(III)]
Source: Acta Crystallogr Sect E Struct Rep Online. 2008 Jan 11;64(Pt 2):m333–4. doi: 10.1107/S1600536808000433 (PMC2960363; doi:10.1107/S1600536808000433)
Supplement: Supplementary file 2 [file e-64-0m333-Isup2.hkl]

# 
# h,k,l, Fc-squared, Fo-squared, sigma(Fo-squared) and status flag 
# 
data_I
_shelx_title '  YNU_071122' 
_shelx_refln_list_code          4 
_shelx_F_calc_maximum      268.63 
_exptl_crystal_F_000      1612.00 
_reflns_d_resolution_high  0.8100 
 
loop_ 
 _symmetry_equiv_pos_as_xyz 
 'x, y, z' 
 '-x, y+1/2, z+1/2' 
 'x+1/2, -y+1/2, z+1/2' 
 '-x+1/2, -y, z' 
 '-x, -y, -z' 
 'x, -y-1/2, -z-1/2' 
 '-x-1/2, y-1/2, -z-1/2' 
 'x-1/2, y, -z' 
 
_cell_length_a    18.5082 
_cell_length_b    26.1991 
_cell_length_c     7.1726 
_cell_angle_alpha  90.000 
_cell_angle_beta   90.000 
_cell_angle_gamma  90.000 
 
_shelx_F_squared_multiplier     1.000 
 
loop_ 
 _refln_index_h 
 _refln_index_k 
 _refln_index_l 
 _refln_F_squared_calc 
 _refln_F_squared_meas 
 _refln_F_squared_sigma 
 _refln_observed_status 
   4   0   0    15437.63    17111.05   1039.64 o 
   6   0   0     6605.42     9355.76    561.35 o 
   8   0   0       17.69       14.67     41.22 o 
  12   0   0     4326.66     5419.89    676.72 o 
  14   0   0      804.61     1409.39    204.19 o 
  16   0   0     5330.57     6838.74   1060.45 o 
  22   0   0      136.10      -63.61    114.75 o 
   4   1   0    14113.54    14198.32    579.92 o 
   6   1   0     7616.28     7193.13    383.01 o 
   8   1   0      299.73      241.96     49.73 o 
  10   1   0    12998.62    14246.26    908.57 o 
  12   1   0    18015.65    18523.02   1265.02 o 
  14   1   0     3865.84     4633.36    652.84 o 
  16   1   0     5639.60     8360.09   1274.23 o 
  18   1   0     1006.84     1335.13    283.22 o 
  20   1   0      431.88      444.50    189.32 o 
  22   1   0       29.75      139.62    108.57 o 
   4   2   0    19893.07    19113.34    871.84 o 
   6   2   0     2625.40     3176.99    127.94 o 
   8   2   0    15259.68    13295.43    750.18 o 
  10   2   0    14657.90    13673.79   1067.66 o 
  16   2   0     6373.93     7706.78   1271.78 o 
  18   2   0      174.23       86.09     83.30 o 
  20   2   0      357.06       87.15    106.85 o 
  22   2   0      199.32      213.30    130.15 o 
   4   3   0     3223.53     3552.07    156.97 o 
   6   3   0     6226.56     5992.21    217.49 o 
   8   3   0     1693.96     1703.20    133.62 o 
  12   3   0     1931.85     2460.64    215.00 o 
  14   3   0     8913.75     9967.12    964.33 o 
  18   3   0        8.74      -13.11     64.64 o 
  20   3   0       19.32       44.72     74.30 o 
  22   3   0        2.87       70.04    101.89 o 
   2   4   0     3135.08     4145.11    174.36 o 
   4   4   0     1707.48     1623.12     55.87 o 
   6   4   0     3030.45     3195.80    107.75 o 
   8   4   0        4.65       59.84     24.28 o 
  10   4   0     2740.95     2503.41    119.05 o 
  12   4   0     3477.31     3609.34    240.38 o 
  14   4   0      930.46     2422.78    719.36 o 
  16   4   0     1282.63     1302.02    149.68 o 
  18   4   0      214.52      302.14     76.39 o 
  20   4   0      101.58      186.00     98.75 o 
  22   4   0      184.96      177.36    112.06 o 
   2   5   0     3823.53     4593.35    160.79 o 
   4   5   0     1191.71     1139.73     44.98 o 
   6   5   0     4717.82     4034.61    147.16 o 
   8   5   0     1310.54     1530.02     73.31 o 
  12   5   0     3573.08     3664.83    222.69 o 
  14   5   0     8286.73     8134.59    448.14 o 
  18   5   0        4.38       58.66     97.63 o 
  20   5   0      673.43      493.12    144.71 o 
  22   5   0       51.57      176.22    108.12 o 
   0   6   0     8033.16     9892.36    522.57 o 
   2   6   0     1970.67     2291.09    149.56 o 
   4   6   0     9755.33    10495.96    349.04 o 
   6   6   0        8.76       28.21     18.45 o 
  10   6   0    16182.42    16919.54    932.60 o 
  12   6   0       23.03       79.62     36.66 o 
  14   6   0     4499.75     5245.74    385.50 o 
  16   6   0        2.50       62.43     51.60 o 
  18   6   0     1953.74     1374.78    495.22 o 
  20   6   0      653.26      357.85    154.83 o 
  22   6   0       40.18        0.94    129.87 o 
   2   7   0    32017.29    42335.37   3273.69 o 
   4   7   0       73.21       63.01     21.53 o 
   6   7   0     1038.59     1257.23     60.84 o 
   8   7   0     5450.77     4853.28    180.50 o 
  10   7   0     1849.16     1523.73    123.61 o 
  12   7   0      472.66      308.07     51.69 o 
  14   7   0     3041.91     2642.09    189.72 o 
  16   7   0     4725.57     3977.27    451.45 o 
  18   7   0     1311.14     1246.77    203.07 o 
  20   7   0      145.26      281.76    155.56 o 
  22   7   0      320.79      312.28    205.22 o 
   0   8   0    33348.78    44593.39   4367.58 o 
   2   8   0     2994.48     2936.13    193.58 o 
   4   8   0     3522.03     3403.92    144.54 o 
   6   8   0      557.10      503.61     34.72 o 
   8   8   0    10447.03    10907.26    603.57 o 
  10   8   0      145.87      141.77     33.31 o 
  12   8   0      459.98      628.15     69.88 o 
  14   8   0       58.02       83.17     47.84 o 
  16   8   0      628.74      785.37    150.80 o 
  18   8   0       81.81      184.10     74.26 o 
  20   8   0        4.08       64.42     76.15 o 
  22   8   0      156.48       44.71     78.70 o 
   2   9   0     7360.05     9116.79    471.61 o 
   4   9   0     9882.75    10037.02    669.69 o 
   6   9   0     1444.97      891.18     48.07 o 
   8   9   0     5045.41     6647.78    425.07 o 
  10   9   0     2335.69     2242.21    159.82 o 
  12   9   0     4031.03     4415.72    327.77 o 
  14   9   0      450.96      732.25     86.98 o 
  16   9   0       60.51      118.56     70.00 o 
  18   9   0      252.00      238.45     80.93 o 
  20   9   0      614.87      523.44    131.91 o 
   0  10   0    35627.82    54236.34   6121.07 o 
   2  10   0     5963.77     5903.36    370.26 o 
   4  10   0      432.64      186.87    126.18 o 
   6  10   0      412.02      234.91     52.42 o 
   8  10   0      369.06      467.84     46.53 o 
  10  10   0     2617.98     2607.08    230.58 o 
  12  10   0     1206.30     1041.51     93.47 o 
  14  10   0     1727.18     1436.04    242.10 o 
  16  10   0     1921.05     1655.25    143.70 o 
  18  10   0     2388.03     2310.88    239.51 o 
  20  10   0      237.07      329.54     86.32 o 
   2  11   0    53766.00    70144.98   7991.93 o 
   4  11   0    21095.25    23426.19   1546.68 o 
   6  11   0      805.16      488.37     65.69 o 
   8  11   0      196.06      102.38     32.00 o 
  10  11   0     1281.34     1277.41     97.67 o 
  12  11   0     2599.22     2582.95    191.51 o 
  14  11   0    10488.92     8711.61    552.44 o 
  16  11   0     2364.69     2464.59    206.58 o 
  18  11   0      445.17      345.46     98.30 o 
  20  11   0      962.12      948.49    219.32 o 
   0  12   0    15336.38    19332.54   1534.78 o 
   2  12   0    37310.04    45235.12   4276.48 o 
   4  12   0     2037.26     2266.26    218.24 o 
   6  12   0     3240.31     2789.16    153.40 o 
   8  12   0     6485.27     5348.19    323.32 o 
  10  12   0     4661.20     4105.59    249.36 o 
  12  12   0       56.71       84.24    107.31 o 
  14  12   0      626.57     1011.23    244.07 o 
  16  12   0     1210.11     1064.66    145.77 o 
  18  12   0     1118.10     1372.09    160.92 o 
  20  12   0      140.17      248.55     77.43 o 
   2  13   0      129.46      105.96     67.76 o 
   4  13   0      997.50      610.64     65.46 o 
   6  13   0    10519.28     8340.33    582.20 o 
   8  13   0     6710.19     5627.86    398.02 o 
  10  13   0     3611.00     2795.32    322.53 o 
  12  13   0    15047.77    13830.82   1151.69 o 
  14  13   0     6073.18     5039.26    345.68 o 
  16  13   0      478.88      342.48     75.90 o 
  18  13   0       11.83      -40.04     62.48 o 
  20  13   0        9.42       67.01     78.08 o 
   0  14   0    18347.65    22632.66   2026.91 o 
   2  14   0    10002.07    15289.85   1080.53 o 
   4  14   0     1601.36     2780.24    181.40 o 
   6  14   0      748.82      651.12     92.85 o 
   8  14   0      205.85      216.46     55.93 o 
  10  14   0     3655.66     3143.41    261.94 o 
  12  14   0     3145.20     2544.99    241.58 o 
  14  14   0       18.36      -22.56     79.56 o 
  16  14   0      246.19      200.54     76.94 o 
  18  14   0      397.62      251.92     87.78 o 
  20  14   0        8.20        8.44     92.06 o 
   2  15   0     3676.01     3665.49    244.07 o 
   4  15   0     8305.25     9543.14    488.90 o 
   6  15   0        2.72      111.04     47.82 o 
   8  15   0      789.96      913.10     91.82 o 
  10  15   0      343.33      359.64     99.93 o 
  12  15   0      592.99      307.42    134.21 o 
  14  15   0      303.08      116.02     54.63 o 
  16  15   0      166.33      177.71     71.07 o 
  18  15   0        1.56       88.98     90.36 o 
  20  15   0      203.15      178.92    128.88 o 
   0  16   0     4768.83     5725.85    641.81 o 
   2  16   0      701.49      976.93    215.87 o 
   4  16   0       11.16       54.84     37.28 o 
   6  16   0      540.21      612.05     87.80 o 
   8  16   0     1833.71     1411.18    142.93 o 
  10  16   0     5071.65     5446.41    409.68 o 
  12  16   0      823.37      714.10    130.63 o 
  16  16   0        3.34      116.47     78.32 o 
  18  16   0        2.21       24.22     88.57 o 
   2  17   0      816.60      762.32     99.68 o 
   4  17   0     1090.54     1651.80    138.18 o 
   6  17   0      463.76      462.64     61.19 o 
   8  17   0       36.52        9.64     54.03 o 
  10  17   0      916.50      783.65    102.28 o 
  12  17   0     4130.07     4007.82    361.44 o 
  14  17   0       54.70       26.02     69.50 o 
  16  17   0       84.92       43.24     80.60 o 
  18  17   0       65.27      141.43     92.98 o 
   0  18   0     5782.78     9192.52   1252.03 o 
   2  18   0     1887.96     2443.57    214.45 o 
   6  18   0     1330.47     1441.99    116.86 o 
   8  18   0        9.71       58.88     80.16 o 
  10  18   0      223.07      196.87     66.56 o 
  12  18   0     2416.92     2094.40    237.55 o 
  14  18   0        4.47      -65.11    132.37 o 
  16  18   0      321.65      199.24    127.64 o 
  18  18   0      238.25      257.37    162.62 o 
   2  19   0      766.69     1153.83    144.31 o 
   4  19   0     2183.59     2646.93    187.07 o 
   6  19   0     3520.96     4322.18    282.36 o 
   8  19   0       93.00       78.43     53.82 o 
  10  19   0      554.15      806.67    110.79 o 
  12  19   0        3.70       35.18     60.83 o 
  14  19   0      794.64      825.87    350.66 o 
  16  19   0      424.38      403.39    170.66 o 
  18  19   0       13.83       44.42    121.00 o 
   2  20   0     1276.58     1759.90    251.20 o 
   4  20   0     1002.26     1202.45    113.68 o 
   6  20   0     2799.80     3829.48    267.03 o 
   8  20   0     1315.39     1844.04    158.76 o 
  10  20   0      446.48      527.50    130.58 o 
  12  20   0      246.71      142.28     91.96 o 
  14  20   0      770.45      373.52    157.82 o 
  16  20   0      100.11      -45.30    113.56 o 
   2  21   0      506.18     1090.93    233.58 o 
   4  21   0      956.19     1197.47    118.66 o 
   6  21   0      621.06      828.42    108.33 o 
   8  21   0       40.73       37.23     61.70 o 
  10  21   0       48.56       88.89     61.56 o 
  12  21   0      155.24       -5.45     62.01 o 
  14  21   0     1135.66      911.09    756.95 o 
  16  21   0       85.53      133.00    112.09 o 
   2  22   0     1251.66     1858.38    229.86 o 
   4  22   0     1040.23     1511.72    165.04 o 
   6  22   0       35.01      -65.37     65.37 o 
   8  22   0      110.84       76.71     55.28 o 
  10  22   0      378.80      274.82     87.17 o 
  12  22   0      336.42      145.36    103.85 o 
  14  22   0        9.00      -51.85    148.07 o 
  16  22   0      829.11      355.66    247.47 o 
   2  23   0     2734.79     4883.24    606.42 o 
   4  23   0      781.57     1350.22    190.24 o 
   6  23   0     3806.68     5708.85    603.45 o 
   8  23   0      554.47      612.79     97.59 o 
  10  23   0      359.82      147.12     87.20 o 
  12  23   0      768.16      484.48    232.20 o 
  14  23   0       12.23       -1.72    127.51 o 
  16  23   0       63.49       28.67    158.76 o 
   2  24   0       91.72      -12.18    108.48 o 
   4  24   0       42.30      105.74     63.96 o 
   6  24   0      498.84      584.15    156.87 o 
   8  24   0     2286.57     3697.79    305.62 o 
  10  24   0     1267.19     1417.73    260.46 o 
  12  24   0        2.37       54.31     69.22 o 
  14  24   0      406.46       70.81    172.12 o 
   2  25   0     1757.77     3938.33    638.56 o 
   4  25   0      619.28      436.82    138.83 o 
   6  25   0      561.26      815.24    121.21 o 
   8  25   0      498.96      705.33    127.89 o 
  10  25   0        0.11      -43.30     57.34 o 
  12  25   0      272.43       51.53     95.09 o 
  14  25   0      826.07      577.30    196.56 o 
   2  26   0      782.18     1243.92    353.25 o 
   6  26   0      275.67      343.70     93.50 o 
   8  26   0      132.37       17.07     88.13 o 
  10  26   0       61.90       34.69     85.35 o 
  12  26   0       93.94      134.06    130.79 o 
   2  27   0      170.87      104.81    219.53 o 
   4  27   0      502.99      496.56    142.44 o 
   6  27   0      725.88     1302.55    172.06 o 
   8  27   0       28.96       48.38     79.21 o 
  10  27   0      140.01      157.70     98.99 o 
  12  27   0      311.52      148.98    122.93 o 
   0  28   0       89.84      100.76    120.68 o 
   2  28   0      153.14      120.74    153.47 o 
   4  28   0       55.77      109.36     85.99 o 
   6  28   0       12.90       -0.34     64.68 o 
   8  28   0      198.30      367.07    125.92 o 
  10  28   0      197.81      293.64    115.19 o 
   2  29   0      510.55     1483.81    381.66 o 
   4  29   0      429.42      513.43    157.04 o 
   6  29   0        7.24       61.85     77.50 o 
   8  29   0       38.75      149.10    116.09 o 
  10  29   0       56.53      220.09    208.32 o 
   0  30   0      322.15      671.51    228.61 o 
   2  30   0      130.57      117.98    204.58 o 
   4  30   0       30.91      210.04    116.66 o 
   6  30   0       73.70      149.07    101.29 o 
   8  30   0       23.41       61.29    111.53 o 
   2  31   0        0.14       79.97    131.67 o 
   4  31   0        0.95      145.05    118.64 o 
   0  32   0      145.30      509.89    296.78 o 
   2  32   0       55.63       21.06     64.78 o 
   3   0   1     2494.83     3611.92    118.21 o 
   9   0   1     6173.29     5925.01    315.13 o 
  11   0   1      332.33      378.60     58.20 o 
  13   0   1      145.74      258.51     98.98 o 
  15   0   1       46.95      226.88    161.35 o 
  17   0   1     5415.71     7034.40    712.83 o 
  19   0   1       16.92       88.46    195.77 o 
  21   0   1      114.30      106.00    120.18 o 
   2   1   1    31154.72    18811.32    665.49 o 
   3   1   1      851.54      864.51     53.51 o 
   4   1   1    12327.14    11701.31    393.65 o 
   5   1   1     1379.75     1371.50     44.69 o 
   6   1   1     1878.23     1138.59     46.48 o 
   7   1   1     1795.14     1746.88     65.55 o 
   8   1   1     4984.62     5722.69    194.67 o 
   9   1   1     1174.05      975.89     52.83 o 
  10   1   1     3196.60     2736.40    111.01 o 
  11   1   1     1102.82     1265.09     81.96 o 
  13   1   1     2569.37     3083.76    213.32 o 
  14   1   1     2351.38     2762.25    246.11 o 
  15   1   1     1007.43     1578.85    167.09 o 
  16   1   1        2.86       -3.66     83.09 o 
  18   1   1      631.68      644.21    145.43 o 
  19   1   1     1179.84     1498.93    194.54 o 
  20   1   1       21.10       53.31     85.48 o 
  21   1   1       93.50      241.13     87.18 o 
  22   1   1      219.47      194.10     81.31 o 
   2   2   1     6931.95     6958.11    264.61 o 
   3   2   1      100.40       89.64     13.92 o 
   4   2   1    20809.70    14597.25    411.45 o 
   5   2   1     2116.75     2343.01     61.44 o 
   7   2   1     1683.57     1585.04     69.21 o 
   8   2   1     1663.27     1335.20     68.93 o 
   9   2   1     5602.11     4942.38    192.99 o 
  10   2   1     1830.80     2337.69    186.70 o 
  11   2   1      384.28      489.54     65.27 o 
  12   2   1     1129.48     1241.99     96.92 o 
  13   2   1     1273.98     1366.59    131.33 o 
  14   2   1      178.31      253.30     68.85 o 
  15   2   1     2582.78     3178.13    222.28 o 
  16   2   1     2839.23     2881.49    208.50 o 
  17   2   1      518.34      662.21    172.03 o 
  18   2   1     1159.08     1203.94    146.86 o 
  19   2   1       31.40      213.11     86.43 o 
  20   2   1       27.01       59.69     61.82 o 
  21   2   1        0.05        7.03     57.66 o 
  22   2   1      229.89      171.82     83.11 o 
   2   3   1    18468.78    10378.48    378.04 o 
   3   3   1    44683.44    50745.70   2167.88 o 
   4   3   1     1632.55     1282.98     46.41 o 
   5   3   1      982.16      929.58     38.33 o 
   6   3   1      695.70      585.57     31.42 o 
   7   3   1      736.65      589.06     34.51 o 
   8   3   1      709.02      825.77     47.78 o 
  10   3   1     2228.59     2186.51     93.91 o 
  11   3   1     2575.07     2836.02    134.25 o 
  12   3   1       58.92      112.29     38.20 o 
  13   3   1      420.33      563.81     62.53 o 
  14   3   1     1675.16     1866.68    124.67 o 
  15   3   1      369.07      687.19     92.64 o 
  16   3   1     1102.17     1096.83    129.81 o 
  17   3   1      485.20      508.57     74.80 o 
  18   3   1       25.91       68.82     45.35 o 
  19   3   1      412.26      193.26     65.83 o 
  20   3   1        5.62       75.40     66.76 o 
  21   3   1      526.07      735.75    107.22 o 
  22   3   1       81.80       67.01     59.70 o 
   1   4   1     7751.65     8801.62    301.38 o 
   2   4   1      952.85      831.38     77.58 o 
   3   4   1     2262.53     2764.62     65.06 o 
   4   4   1      320.03      238.16     18.72 o 
   5   4   1    10056.05    11318.88    299.46 o 
   7   4   1     1101.20     1450.76     41.90 o 
   8   4   1     6620.89     6604.25    173.13 o 
   9   4   1     5268.26     5042.47    142.22 o 
  11   4   1       42.98      118.21     34.91 o 
  12   4   1      162.23      251.65     30.99 o 
  13   4   1       69.83      126.79     32.12 o 
  14   4   1      117.79      267.73     48.56 o 
  15   4   1      978.50      827.42     76.20 o 
  16   4   1      196.78      182.09     53.16 o 
  17   4   1      152.39      129.33     54.66 o 
  18   4   1      183.49      122.83     50.45 o 
  19   4   1      293.58      217.59     58.63 o 
  20   4   1       27.29       84.02     61.17 o 
  21   4   1        0.70        0.48     51.57 o 
  22   4   1        6.40      -16.52     50.13 o 
   0   5   1      849.58      647.02     60.65 o 
   1   5   1      536.10      713.11     36.89 o 
   2   5   1     7268.74     4136.32    187.81 o 
   3   5   1      743.85      838.86     36.14 o 
   4   5   1     1488.65     1006.67     52.22 o 
   5   5   1      991.80      662.81     32.52 o 
   6   5   1     3743.00     2564.57     70.66 o 
   7   5   1     2433.81     2149.05     70.75 o 
   8   5   1     5306.26     4950.66    148.66 o 
   9   5   1      228.98      214.59     33.21 o 
  10   5   1        6.02       43.28     19.40 o 
  11   5   1     4170.36     3543.97    123.68 o 
  12   5   1     1932.72     2104.82     89.48 o 
  13   5   1     3287.82     2984.02    130.23 o 
  14   5   1       43.98       74.24     34.44 o 
  15   5   1      623.91      472.52     60.94 o 
  16   5   1      762.64      872.10    119.64 o 
  17   5   1        1.96       29.08     39.40 o 
  18   5   1     1013.94     1169.32    122.73 o 
  19   5   1       20.01      -22.57     47.25 o 
  20   5   1      307.74      324.29     72.87 o 
  21   5   1        3.66        8.67     41.36 o 
  22   5   1       11.12      104.23     69.15 o 
   1   6   1       27.19       76.19     16.88 o 
   2   6   1     5400.56     3321.74    213.25 o 
   3   6   1     1891.37     1777.27     55.98 o 
   4   6   1     1127.08      707.15     29.52 o 
   5   6   1     1012.98      946.90     30.50 o 
   7   6   1     2807.79     2569.95     82.88 o 
   8   6   1      299.70      566.10     36.94 o 
   9   6   1      454.57      372.78     26.66 o 
  10   6   1       25.95       32.82     18.54 o 
  11   6   1     1360.19     1185.58     67.04 o 
  12   6   1     1795.48     1750.43     76.61 o 
  13   6   1      985.70     1011.82     89.23 o 
  14   6   1      183.75      252.03     40.61 o 
  15   6   1      448.19      465.14     67.01 o 
  16   6   1      198.20      197.13     39.48 o 
  17   6   1       40.38       23.52     36.64 o 
  18   6   1      128.99      142.69     47.75 o 
  19   6   1      230.61       70.34     47.27 o 
  20   6   1       82.42       53.95     54.51 o 
  21   6   1        7.85       47.17     53.46 o 
  22   6   1       21.77       68.08     72.41 o 
   1   7   1       98.64       97.05     19.48 o 
   2   7   1     3161.40     1675.43     75.35 o 
   3   7   1     2950.24     3204.98    108.10 o 
   4   7   1     4280.57     3194.55    191.99 o 
   5   7   1      246.33      206.25     15.65 o 
   7   7   1     2173.09     2592.11     70.85 o 
   8   7   1     1889.67     1774.03     75.37 o 
   9   7   1       23.28       20.47     15.55 o 
  10   7   1       11.98      111.55     35.51 o 
  11   7   1      231.50      391.58     33.22 o 
  12   7   1      105.88      127.45     27.04 o 
  13   7   1     3003.89     2376.37    104.31 o 
  14   7   1      185.16      148.35     34.02 o 
  15   7   1     2686.35     2336.99    133.80 o 
  16   7   1      497.46      690.65     92.82 o 
  17   7   1        0.03       49.50     37.55 o 
  18   7   1      182.11      173.17     44.95 o 
  19   7   1      120.86      152.93     55.47 o 
  20   7   1      100.84      172.35     51.33 o 
  21   7   1      182.73      331.41     82.28 o 
  22   7   1        0.05       -7.01     67.77 o 
   1   8   1     4501.93     5392.89    162.70 o 
   3   8   1     1236.78     1146.28     43.18 o 
   4   8   1      347.40      187.55     21.21 o 
   5   8   1     2396.35     2808.62     74.35 o 
   6   8   1    13042.61    11340.49    326.48 o 
   7   8   1       14.30       -1.47     17.78 o 
   9   8   1      286.09      365.00     34.40 o 
  10   8   1      350.63      315.65     25.17 o 
  11   8   1      696.74      530.66     37.65 o 
  12   8   1      177.97      189.59     34.33 o 
  14   8   1      390.98      540.56     49.24 o 
  15   8   1      908.19      900.31     70.37 o 
  16   8   1     2060.69     2625.02    146.86 o 
  17   8   1     1196.53     1430.93    138.60 o 
  18   8   1       40.66       62.72     44.06 o 
  19   8   1      241.90      229.98     61.13 o 
  20   8   1      229.33      207.27     58.08 o 
  21   8   1       44.27      -67.74     67.74 o 
   0   9   1     1780.52     1041.25     84.60 o 
   2   9   1     1333.06      811.78     61.94 o 
   3   9   1      782.05      801.59     36.74 o 
   4   9   1      563.17      383.60     29.16 o 
   5   9   1     2523.73     1676.17     53.51 o 
   6   9   1     1670.12     1423.73     43.97 o 
   7   9   1      567.07      476.39     36.75 o 
   8   9   1      300.20      450.08     32.70 o 
   9   9   1      291.73      347.42     35.80 o 
  10   9   1      244.25      219.89     31.58 o 
  11   9   1      800.79      567.43     36.09 o 
  12   9   1      122.50       92.26     26.33 o 
  13   9   1     1806.28     1569.77     88.87 o 
  14   9   1       65.19      136.09     32.32 o 
  15   9   1       72.02       61.07     32.82 o 
  16   9   1      441.06      580.12     60.54 o 
  17   9   1      268.90      223.00     47.58 o 
  18   9   1      126.94      106.05     45.47 o 
  19   9   1      146.49      158.66     52.64 o 
  20   9   1      253.05      161.03     56.22 o 
  21   9   1      122.51      104.06     69.70 o 
   1  10   1      503.51      627.36     37.30 o 
   2  10   1      793.34      455.48     33.29 o 
   4  10   1       44.27       62.81     20.98 o 
   5  10   1      874.29      940.31     44.20 o 
   6  10   1     3243.49     2153.48    111.38 o 
   7  10   1      327.91      520.88     28.71 o 
   8  10   1       37.25       43.19     19.90 o 
   9  10   1       12.29       26.59     22.87 o 
  10  10   1     2610.37     3187.48    119.42 o 
  11  10   1       91.40      107.30     40.77 o 
  12  10   1     1273.87     1562.36     74.36 o 
  13  10   1      248.65      271.47     35.80 o 
  14  10   1      267.83      410.65     43.61 o 
  15  10   1     1008.05      826.44     65.86 o 
  16  10   1       69.40       81.67     35.60 o 
  17  10   1     1902.90     1905.87    139.38 o 
  18  10   1      742.04      809.94    118.25 o 
  19  10   1      170.77      129.38     44.93 o 
  20  10   1       59.82       44.59     52.75 o 
  21  10   1       12.71      -46.38     58.80 o 
   0  11   1     6283.79     3271.36    285.67 o 
   1  11   1     5711.56     7943.51    270.57 o 
   2  11   1     1210.65      780.71     48.91 o 
   3  11   1     3871.40     4122.88    146.84 o 
   4  11   1       12.35      -25.53     25.53 o 
   5  11   1     1143.77     1356.47     66.16 o 
   6  11   1     3618.94     3365.73    160.79 o 
   7  11   1      937.83     1031.29     48.14 o 
   8  11   1       28.67       55.62     18.50 o 
   9  11   1      205.19      216.42     31.55 o 
  10  11   1       58.08       42.22     25.10 o 
  11  11   1       21.75        4.33     26.42 o 
  12  11   1       30.99       60.93     33.12 o 
  13  11   1        2.28      -15.25     41.18 o 
  14  11   1      546.94      666.85     60.12 o 
  15  11   1      197.75      151.82     36.87 o 
  16  11   1      179.02      169.31     39.25 o 
  17  11   1       79.77       63.63     38.93 o 
  18  11   1       13.68       28.27     34.76 o 
  19  11   1      486.98      442.43     78.48 o 
  20  11   1      325.09      322.95     78.78 o 
  21  11   1      276.18      451.64    100.41 o 
   1  12   1     4600.56     6112.56    264.04 o 
   3  12   1      374.91      549.35     48.72 o 
   5  12   1        3.28       19.30     20.36 o 
   6  12   1     1248.50     1023.38     68.82 o 
   7  12   1      439.14      405.40     33.25 o 
   8  12   1      906.86      812.58     54.02 o 
   9  12   1      102.11      118.71     25.40 o 
  10  12   1      425.64      349.63     37.03 o 
  11  12   1      171.31      185.51     40.39 o 
  12  12   1      566.31      616.02     61.98 o 
  13  12   1     1571.19     1492.78    100.35 o 
  14  12   1      109.34      197.72     46.10 o 
  15  12   1      288.30      341.47     59.90 o 
  16  12   1      793.46     1070.53     86.75 o 
  17  12   1       14.65       -5.06     32.00 o 
  18  12   1      472.70      805.33     99.02 o 
  19  12   1       91.14      170.42     63.97 o 
  20  12   1      128.89      173.11     73.47 o 
  21  12   1       60.82        2.71     66.64 o 
   0  13   1      539.33      264.11     46.40 o 
   2  13   1      215.36       99.90     28.62 o 
   3  13   1      270.07      237.56     35.55 o 
   4  13   1      846.35      700.13     45.23 o 
   5  13   1      340.09      249.65     33.25 o 
   6  13   1      257.74      235.45     30.42 o 
   7  13   1      694.30      710.26     43.87 o 
   8  13   1       27.72       -1.44     22.34 o 
   9  13   1      819.31      871.80     55.19 o 
  10  13   1     1048.61     1382.05     77.67 o 
  11  13   1     5504.68     5047.25    278.32 o 
  12  13   1      491.01      817.89     69.02 o 
  13  13   1     1454.40     1598.02    109.29 o 
  14  13   1      865.40     1085.87    100.76 o 
  15  13   1        4.03      -10.03     37.03 o 
  16  13   1      258.21      250.32     62.56 o 
  17  13   1      193.52       94.89     56.14 o 
  18  13   1      144.34      122.32     64.35 o 
  19  13   1       54.57       39.56     57.91 o 
  20  13   1       17.25       20.23     59.75 o 
   1  14   1     2114.51     3408.84    139.44 o 
   2  14   1     7341.55     4271.25    228.57 o 
   3  14   1     1200.86     1478.91     77.66 o 
   4  14   1       19.38      -22.29     22.29 o 
   5  14   1     1086.47     1159.02     57.83 o 
   6  14   1      334.36      247.77     36.73 o 
   7  14   1      528.04      504.41     44.75 o 
   8  14   1       78.41       72.55     43.49 o 
   9  14   1     3394.37     3117.08    148.13 o 
  10  14   1        4.35      -31.32     31.32 o 
  11  14   1      417.33      295.42     43.90 o 
  12  14   1     2022.46     2654.12    128.53 o 
  13  14   1        0.48      -34.99     46.04 o 
  14  14   1      228.35      377.14     59.76 o 
  15  14   1     1212.12     1218.52    107.24 o 
  16  14   1        2.49        9.54     40.89 o 
  17  14   1      209.99      336.20     71.74 o 
  18  14   1       34.78       93.14     58.78 o 
  19  14   1        0.83       72.21     64.30 o 
  20  14   1      473.22      614.57    110.90 o 
   0  15   1     3378.78     1989.67    166.38 o 
   1  15   1      591.98      674.63     54.05 o 
   3  15   1     2667.05     3297.03    151.24 o 
   4  15   1        2.31        9.16     22.04 o 
   5  15   1     1177.42     1184.19     61.12 o 
   6  15   1        0.07      -15.31     23.71 o 
   7  15   1      141.08      218.65     33.55 o 
   8  15   1      166.78      147.12     36.72 o 
   9  15   1       67.87       42.57     32.08 o 
  10  15   1     2665.51     2997.64    202.11 o 
  11  15   1      811.07      890.91    111.95 o 
  12  15   1       91.94       91.92     39.37 o 
  13  15   1     1664.89     1494.51     98.00 o 
  14  15   1      160.10      131.02     45.64 o 
  15  15   1      127.15      138.16     50.78 o 
  16  15   1        0.07      -48.92     54.83 o 
  17  15   1       54.57       64.66     50.25 o 
  18  15   1       48.25       13.77     47.62 o 
  19  15   1      301.81      230.30     77.03 o 
  20  15   1       10.69      -26.81     63.46 o 
   1  16   1       99.78      245.46     40.33 o 
   3  16   1      386.55      601.28     55.89 o 
   4  16   1       67.78       29.21     27.09 o 
   5  16   1       14.57      -14.98     19.18 o 
   6  16   1      766.97      856.19     67.46 o 
   7  16   1     2931.91     2880.33    144.49 o 
   8  16   1      492.14      627.71     63.38 o 
   9  16   1      945.42      969.94     74.04 o 
  10  16   1        1.55       17.46     36.24 o 
  11  16   1     2016.85     1664.18    108.13 o 
  12  16   1      353.91      372.00     61.39 o 
  13  16   1       62.25       36.09     49.60 o 
  14  16   1       13.78       14.60     40.30 o 
  15  16   1      432.26      400.61     63.77 o 
  16  16   1      254.03      442.39     87.68 o 
  17  16   1      219.46      199.69     66.65 o 
  18  16   1       59.21       80.98     55.02 o 
  19  16   1       24.24       -2.00     53.71 o 
   0  17   1       85.79        1.03     81.57 o 
   1  17   1        1.39      -16.41     33.26 o 
   2  17   1        0.47       37.60     47.52 o 
   3  17   1       26.18        5.82     29.04 o 
   4  17   1      474.59      316.95     38.41 o 
   5  17   1     1234.42     1500.35     77.85 o 
   6  17   1      726.36      669.38     58.19 o 
   7  17   1        4.35      -26.26     27.48 o 
   8  17   1      799.66      568.70    103.83 o 
   9  17   1      212.52      276.51     48.54 o 
  10  17   1      231.40      334.39     54.58 o 
  11  17   1      195.25      121.13     51.03 o 
  12  17   1       80.70       58.40     46.35 o 
  13  17   1      581.21      557.82     69.86 o 
  14  17   1       85.09       41.69     45.45 o 
  15  17   1        5.38       29.69     54.56 o 
  16  17   1        1.34       15.53     45.27 o 
  17  17   1      190.58      120.14     56.58 o 
  18  17   1       12.36       21.70     46.37 o 
  19  17   1      204.87      189.88     70.41 o 
   1  18   1     2855.58     4074.92    226.51 o 
   2  18   1     1060.27      856.42     73.93 o 
   3  18   1      117.51      201.57     54.71 o 
   4  18   1      249.07      106.13     30.62 o 
   5  18   1     1609.58     2532.67    117.45 o 
   6  18   1       38.00       26.60     39.98 o 
   7  18   1      147.54      129.93     38.71 o 
   8  18   1      509.39      566.73     89.94 o 
   9  18   1       88.01       52.72     35.76 o 
  10  18   1     1561.89     2450.37    231.01 o 
  11  18   1      252.51      211.11     51.88 o 
  12  18   1        0.07      -31.88     47.48 o 
  13  18   1       16.90      134.07     74.44 o 
  14  18   1        0.02       18.07     58.05 o 
  15  18   1      118.99      131.52     80.23 o 
  16  18   1       38.41        6.00     45.87 o 
  17  18   1      370.23      367.32     79.91 o 
  18  18   1        6.11       13.38     60.66 o 
   0  19   1     2773.12      921.43    910.79 o 
   1  19   1      424.77      702.03     98.93 o 
   2  19   1      221.87      125.74     48.72 o 
   3  19   1     1368.93     2202.75    183.62 o 
   4  19   1     1888.77     1318.88     92.56 o 
   5  19   1       38.54       53.34     29.38 o 
   6  19   1      181.75      137.05     50.22 o 
   7  19   1      228.05      266.67     48.63 o 
   8  19   1       60.34       -9.93     26.87 o 
   9  19   1      319.13      353.05     58.25 o 
  10  19   1        7.70        1.23     39.50 o 
  11  19   1       19.46        2.40     35.26 o 
  12  19   1       56.45       87.21     59.23 o 
  13  19   1      216.71      214.92     65.37 o 
  14  19   1      266.72      281.61     90.11 o 
  15  19   1      109.93       92.20     69.68 o 
  16  19   1       10.05       67.12     78.62 o 
  17  19   1       24.44       98.23     84.49 o 
  18  19   1        9.09       38.61     80.51 o 
   2  20   1       12.23       13.34     40.32 o 
   3  20   1      526.48      722.28    126.24 o 
   4  20   1      630.20      506.91     55.09 o 
   5  20   1       27.59        8.47     29.53 o 
   6  20   1       94.60       97.27     37.58 o 
   7  20   1        9.91      -21.55     34.49 o 
   8  20   1      625.36      705.58     71.35 o 
   9  20   1      560.79      511.02     66.73 o 
  10  20   1      224.03      170.91     64.42 o 
  11  20   1      231.98      157.99     51.95 o 
  12  20   1      446.60      216.28     69.39 o 
  13  20   1       94.78       73.33     59.39 o 
  14  20   1      101.26      118.31     84.37 o 
  15  20   1      377.72      181.82    104.09 o 
  16  20   1      206.19      255.03    101.34 o 
  17  20   1       17.52       73.84     80.68 o 
   0  21   1      211.63       58.47     89.11 o 
   1  21   1       31.06       73.87     62.16 o 
   2  21   1      265.96      132.75     81.81 o 
   3  21   1      363.37      563.04    107.08 o 
   4  21   1     2464.57     2073.11    138.52 o 
   5  21   1      132.38      167.01     45.76 o 
   6  21   1      175.04      154.90     45.00 o 
   7  21   1       17.89       16.03     30.38 o 
   8  21   1      408.02      528.21     98.75 o 
   9  21   1       41.84      -13.72     38.26 o 
  10  21   1      633.25      687.82    131.15 o 
  11  21   1      454.20      510.40     83.81 o 
  12  21   1      488.04      548.47    165.53 o 
  13  21   1      121.33       70.27     81.43 o 
  14  21   1       45.78       35.14     81.47 o 
  15  21   1       21.93       68.21     85.65 o 
  16  21   1       58.89       36.39     67.75 o 
  17  21   1       76.90       85.64     81.29 o 
   1  22   1       87.64      145.16     94.26 o 
   2  22   1      462.43      258.89     75.52 o 
   3  22   1      298.88      404.69     95.76 o 
   4  22   1      530.35      584.87     71.09 o 
   5  22   1        2.38      -39.29     39.29 o 
   6  22   1       53.99       11.41     32.11 o 
   7  22   1       20.18       -0.52     28.94 o 
   8  22   1      135.40      203.13     53.93 o 
   9  22   1      129.29      121.97     48.75 o 
  10  22   1       24.83      115.33     50.64 o 
  11  22   1        0.38      -37.40     37.40 o 
  12  22   1       57.53       74.19     60.74 o 
  13  22   1        6.53      -71.14     79.55 o 
  14  22   1      141.71       32.37     76.57 o 
  15  22   1       45.42       86.37    112.10 o 
  16  22   1        1.25        8.26     92.34 o 
   0  23   1      261.90       85.81    132.88 o 
   1  23   1       34.33      -61.17     87.54 o 
   2  23   1       87.28      139.07     89.94 o 
   3  23   1      136.13      178.12     81.73 o 
   4  23   1      255.02      166.56     51.68 o 
   5  23   1      254.32      317.65     57.57 o 
   6  23   1       12.22       46.45     36.11 o 
   7  23   1       58.68      122.84     50.38 o 
   8  23   1      170.78      222.30     69.12 o 
   9  23   1        0.59       23.46     44.19 o 
  10  23   1      133.57       72.52     42.73 o 
  11  23   1       60.35       59.67     60.76 o 
  12  23   1       14.04      -30.28     45.99 o 
  13  23   1        5.37      -26.69     81.11 o 
  14  23   1      237.59      124.37     98.91 o 
  15  23   1        1.09      -13.08    100.42 o 
   1  24   1      136.18      137.28     81.52 o 
   2  24   1       42.14      -53.93     74.76 o 
   3  24   1        5.88       50.17     46.94 o 
   4  24   1        0.21       -4.29     46.32 o 
   5  24   1        2.00       20.17     37.20 o 
   6  24   1        0.45      -40.82     40.82 o 
   7  24   1      166.75      207.55     50.75 o 
   8  24   1       89.65      147.55     48.14 o 
   9  24   1      739.97      993.83    118.97 o 
  10  24   1      157.17       81.96     74.17 o 
  11  24   1       66.15       64.29     49.16 o 
  12  24   1       50.42       32.18     56.92 o 
  13  24   1      235.91       73.12     64.75 o 
  14  24   1       19.36       19.80     73.28 o 
  15  24   1      233.76      132.32    131.19 o 
   0  25   1      120.66      214.45    179.60 o 
   1  25   1      136.66      143.96     89.03 o 
   2  25   1        3.72      -96.70     96.70 o 
   3  25   1      239.94      275.58     65.60 o 
   4  25   1       25.13       10.85     46.51 o 
   5  25   1      147.67      181.17     56.15 o 
   6  25   1      182.86      193.39     56.73 o 
   7  25   1       85.48       52.00     42.50 o 
   8  25   1        3.43        6.37     38.83 o 
   9  25   1        1.30      -24.24     45.26 o 
  10  25   1      107.96        9.72     45.65 o 
  11  25   1      116.80       71.53     59.84 o 
  12  25   1       21.57       55.95     51.24 o 
  13  25   1      255.13      117.51     79.48 o 
  14  25   1      148.35       91.17     82.57 o 
   1  26   1      531.69     1023.93    154.12 o 
   2  26   1       15.97      113.00    130.77 o 
   3  26   1        2.93       -9.98     40.54 o 
   4  26   1        6.73      -34.37     54.83 o 
   5  26   1      319.20      495.66     81.89 o 
   6  26   1       14.18       46.81     47.19 o 
   7  26   1      384.23      600.15     86.21 o 
   8  26   1        0.63       -9.28     43.00 o 
   9  26   1       98.56       78.88     52.90 o 
  10  26   1        3.19       94.79     55.92 o 
  11  26   1       21.10        1.95     48.29 o 
  12  26   1       25.67      -19.31     58.40 o 
  13  26   1       16.38       24.92     81.31 o 
   0  27   1      211.58       24.53    134.48 o 
   1  27   1       47.29      141.22    100.79 o 
   2  27   1        0.08      -18.58     74.36 o 
   3  27   1      569.63      838.74    133.60 o 
   4  27   1       45.67       21.78     58.46 o 
   5  27   1      153.66      287.08     77.37 o 
   6  27   1      161.60       37.23     46.17 o 
   7  27   1       40.49       -0.81     43.21 o 
   8  27   1       79.34      133.51     61.23 o 
   9  27   1      110.34      130.85     76.25 o 
  10  27   1      159.05      188.97     71.22 o 
  11  27   1      284.71      182.02     89.31 o 
  12  27   1        2.55       36.62     85.30 o 
   1  28   1      200.10       55.63     98.62 o 
   2  28   1      118.75       45.23     67.47 o 
   3  28   1       21.88        4.48     49.06 o 
   4  28   1        7.30       67.29     64.01 o 
   5  28   1       47.68      165.62     71.43 o 
   6  28   1       34.45       53.32     57.76 o 
   7  28   1       43.07       94.06     57.59 o 
   8  28   1       35.13       85.77     69.57 o 
   9  28   1      160.50      167.49     63.02 o 
  10  28   1       65.74       61.19     73.52 o 
  11  28   1       52.13      150.23     76.13 o 
   0  29   1      100.56      262.73    219.61 o 
   1  29   1      187.65      262.11    155.50 o 
   2  29   1       22.19       98.63     77.27 o 
   3  29   1      256.15      389.86     95.49 o 
   4  29   1      122.21      151.03    108.48 o 
   5  29   1      117.15      104.71     65.42 o 
   6  29   1        6.50       48.56     57.41 o 
   7  29   1       14.89       83.51     56.30 o 
   8  29   1        2.23       -5.59     50.28 o 
   9  29   1        5.58       63.47     59.64 o 
   1  30   1      119.18       39.67     80.12 o 
   2  30   1       31.98      101.26    105.80 o 
   3  30   1       16.77       87.54     86.86 o 
   4  30   1        4.84       26.78     71.86 o 
   5  30   1       74.54       98.60     69.56 o 
   6  30   1        3.98      -35.68     57.28 o 
   7  30   1       73.34      207.38     70.67 o 
   8  30   1       22.05      130.27     85.63 o 
   0  31   1       11.13      165.31    187.07 o 
   1  31   1       28.81       28.49     78.57 o 
   2  31   1        1.23      -51.13     67.48 o 
   3  31   1        6.67       43.72     69.72 o 
   4  31   1        2.56      105.06     74.55 o 
   5  31   1       34.57       44.31     72.09 o 
   1  32   1        5.38      -54.34     99.05 o 
   2  32   1       75.48      296.56    145.23 o 
   0   0   2     1967.74     2731.98    111.52 o 
   2   0   2    52597.02    62818.91   3874.49 o 
   4   0   2    16859.67    16017.63    583.79 o 
   6   0   2    16119.20    20968.85   1080.21 o 
   8   0   2    31195.12    33102.97   2179.29 o 
  10   0   2     8059.65     7683.33    541.61 o 
  12   0   2       23.99      113.39     80.04 o 
  14   0   2     2830.10     3506.07    411.34 o 
  16   0   2      164.64      113.77     84.72 o 
  18   0   2     6300.64     7158.98    732.60 o 
  20   0   2       12.60      352.37    144.45 o 
  22   0   2        5.28      298.77    156.26 o 
   1   1   2    23289.16    18865.84    478.64 o 
   2   1   2    72164.41    95615.48   4642.36 o 
   3   1   2     1449.38     1523.24     40.18 o 
   4   1   2    43135.97    49782.09   2089.17 o 
   5   1   2     5012.77     3680.02     88.32 o 
   6   1   2    18279.01    17187.33    525.07 o 
   9   1   2     2939.00     2779.57    123.56 o 
  11   1   2       36.28      102.33     45.42 o 
  12   1   2     1209.31     1256.70    111.08 o 
  13   1   2      801.16      793.96     84.64 o 
  14   1   2     3503.76     3540.72    263.26 o 
  15   1   2      400.10      417.01     78.69 o 
  16   1   2      570.44      762.93    108.77 o 
  17   1   2      131.21      211.05     82.77 o 
  19   1   2      465.14      642.95    113.82 o 
  20   1   2     1054.49      881.70    138.06 o 
  21   1   2       35.57       50.79     72.09 o 
  22   1   2     1507.59     2178.52    249.19 o 
   1   2   2    38720.11    28532.72    940.85 o 
   2   2   2    24667.07    26389.23    777.34 o 
   4   2   2     5323.26     7812.22    172.53 o 
   5   2   2      510.60      698.71     52.05 o 
   6   2   2     7811.35    11563.78    313.72 o 
   8   2   2     7932.10     9323.45    313.09 o 
   9   2   2      496.93      805.96     56.10 o 
  10   2   2     3560.75     4021.26    188.35 o 
  11   2   2      399.66      555.41     64.16 o 
  12   2   2      501.27      543.48     73.73 o 
  13   2   2     1030.23     1232.14    106.95 o 
  14   2   2      448.86      473.53     77.48 o 
  15   2   2      206.81      373.93     79.37 o 
  16   2   2      201.77      174.55     67.31 o 
  17   2   2      219.06      299.48     82.60 o 
  18   2   2     3261.93     3674.03    305.36 o 
  19   2   2      207.64      192.47     88.04 o 
  20   2   2      312.67      425.08     94.88 o 
  21   2   2       65.22       85.01     48.73 o 
  22   2   2       51.33      125.31     88.39 o 
   1   3   2     4517.15     2862.27    113.49 o 
   2   3   2    12830.39    15552.81    422.22 o 
   3   3   2    43192.07    32783.32   1090.05 o 
   4   3   2    11815.10    12464.97    317.77 o 
   5   3   2     5320.39     4275.44    112.96 o 
   6   3   2    30867.25    28618.31    994.29 o 
   8   3   2     3610.30     3115.01    112.24 o 
   9   3   2     1903.39     1822.64     85.81 o 
  10   3   2      316.92      589.97     63.25 o 
  11   3   2      249.15      241.48     47.35 o 
  12   3   2      329.41      411.66     52.63 o 
  13   3   2      589.45      604.72     62.60 o 
  14   3   2       92.16      251.28     62.34 o 
  15   3   2     1670.91     1987.33    160.67 o 
  16   3   2      269.60      458.97     86.51 o 
  17   3   2     1071.15     1188.09    146.49 o 
  18   3   2        1.18       48.64     57.75 o 
  19   3   2       30.21       24.85     45.63 o 
  20   3   2      596.34      600.35     83.98 o 
  21   3   2      327.72      313.51    113.63 o 
  22   3   2      448.44      564.49    164.87 o 
   0   4   2     3928.22     5758.96    191.92 o 
   1   4   2     5871.22     4046.42    246.31 o 
   7   4   2     6684.81     6781.75    214.10 o 
   8   4   2    10480.74    12351.42    411.45 o 
   9   4   2      258.53      343.12     47.42 o 
  10   4   2     3989.74     4806.40    196.61 o 
  11   4   2      558.26      670.18     53.69 o 
  12   4   2     2176.98     2140.85    113.07 o 
  14   4   2     1427.84     1195.26     92.86 o 
  15   4   2      548.61      585.30     65.63 o 
  16   4   2      106.33      108.33     40.21 o 
  17   4   2       97.83       87.09     37.15 o 
  18   4   2       76.55      151.62     45.88 o 
  19   4   2        0.85       12.11     42.55 o 
  20   4   2       69.18      266.58     86.42 o 
  21   4   2       96.78       94.67     93.70 o 
  22   4   2       76.20      217.47     98.47 o 
   1   5   2      370.75      341.99     36.72 o 
   2   5   2     3982.51     5662.11    148.86 o 
   3   5   2      422.85      452.32     45.94 o 
   4   5   2     4913.47     5148.86    150.67 o 
   5   5   2      963.43      653.97     29.55 o 
   6   5   2     7500.13     7725.22    209.10 o 
   8   5   2     2660.42     2614.58    105.28 o 
   9   5   2     3564.71     3786.88    116.77 o 
  10   5   2      206.64      281.29     34.20 o 
  11   5   2     1402.05     1787.03     87.55 o 
  12   5   2     1098.98     1345.03     78.06 o 
  13   5   2      230.72      239.65     39.76 o 
  14   5   2      335.15      332.93     61.75 o 
  15   5   2     1293.09     1518.42    116.00 o 
  16   5   2      239.13      319.85     77.30 o 
  17   5   2      492.04      422.83     58.55 o 
  18   5   2       50.59       21.60     35.95 o 
  19   5   2      707.65      660.11    128.74 o 
  20   5   2      248.14      189.04     94.24 o 
  21   5   2        7.07        3.60     68.98 o 
   0   6   2      135.53       81.10     23.07 o 
   1   6   2      190.27      262.38     26.65 o 
   2   6   2      342.83      488.33     44.53 o 
   3   6   2     1832.73     1186.99     80.93 o 
   4   6   2      579.03      458.18     16.85 o 
   6   6   2     1473.89     1953.89     56.16 o 
   7   6   2      144.11       98.67     21.17 o 
   8   6   2     7444.76     8405.21    262.81 o 
  10   6   2      101.35      136.36     30.11 o 
  11   6   2     1727.95     1583.24     84.70 o 
  12   6   2     1504.72     1042.92     85.08 o 
  13   6   2      154.80      207.34     53.37 o 
  14   6   2      798.97     1115.88     98.07 o 
  15   6   2      260.81      500.60     85.67 o 
  16   6   2       29.04       22.43     23.80 o 
  17   6   2      187.19      178.05     44.54 o 
  18   6   2      918.59     1158.82    166.99 o 
  19   6   2       51.80       -3.01     33.06 o 
  20   6   2      291.42      438.18    120.94 o 
  21   6   2       12.84      179.43     90.08 o 
   1   7   2      919.69      634.35     59.31 o 
   4   7   2      888.44      694.59     30.85 o 
   5   7   2      148.40      157.08     18.24 o 
   6   7   2     2511.53     2439.44     74.26 o 
   7   7   2       71.34       53.17     19.02 o 
   8   7   2      449.57      486.58     36.79 o 
   9   7   2     1948.37     2396.42    128.82 o 
  10   7   2      200.36      151.13     32.77 o 
  11   7   2      263.59      274.37     39.58 o 
  12   7   2     1301.17     1529.71     96.13 o 
  13   7   2      647.67      812.96     73.01 o 
  14   7   2       34.92       37.25     42.40 o 
  16   7   2      124.15       66.73     19.66 o 
  17   7   2      232.27      141.36     31.35 o 
  18   7   2       34.39       32.07     29.30 o 
  19   7   2      105.04       60.70     32.36 o 
  20   7   2        1.42      -44.62     68.80 o 
  21   7   2      172.88      109.19     83.59 o 
   0   8   2      337.89      309.61     29.70 o 
   1   8   2     4356.52     2348.71    134.47 o 
   2   8   2     3537.46     3657.95     86.51 o 
   5   8   2     2979.44     2301.11     75.68 o 
   6   8   2      681.06      812.16     38.42 o 
   7   8   2     3107.29     2968.93     96.52 o 
   8   8   2     8015.94     9099.29    288.87 o 
   9   8   2      243.68      338.08     34.35 o 
  10   8   2       79.43       85.94     29.00 o 
  11   8   2      805.79      853.15     54.91 o 
  12   8   2        6.19       41.61     32.08 o 
  13   8   2       33.30       89.09     36.19 o 
  14   8   2      723.75      562.75     65.41 o 
  15   8   2     1348.84     1778.72    134.11 o 
  16   8   2       91.42      140.96     56.02 o 
  17   8   2      524.20      605.71    103.13 o 
  18   8   2      451.62      503.99    117.23 o 
  19   8   2      198.07      144.49     79.69 o 
  20   8   2      738.12      840.61    146.52 o 
  21   8   2      301.99      250.38     92.62 o 
   1   9   2        1.98        1.52     12.86 o 
   2   9   2     4774.58     6305.77    187.76 o 
   4   9   2     7713.26     7477.62    236.75 o 
   5   9   2      423.84      386.02     41.01 o 
   6   9   2      758.63      583.11     53.98 o 
   7   9   2       90.62      123.64     22.08 o 
   8   9   2       54.45       56.15     27.39 o 
   9   9   2      506.70      665.09     40.85 o 
  10   9   2        4.08      -17.11     22.22 o 
  11   9   2      721.67      817.85     63.67 o 
  12   9   2      449.39      429.65     49.72 o 
  13   9   2      541.35      747.92     71.98 o 
  14   9   2      655.13      687.40     75.21 o 
  15   9   2      286.97      539.41     77.92 o 
  16   9   2      497.94      661.01     90.40 o 
  17   9   2       30.76       39.81     57.85 o 
  18   9   2       33.93       79.39     62.38 o 
  19   9   2       52.52       -2.79     66.19 o 
  20   9   2     1044.42      783.22    133.71 o 
  21   9   2      185.58      191.46    102.12 o 
   0  10   2    18343.78    21652.30   1202.81 o 
   2  10   2     5877.02     6119.35    173.94 o 
   3  10   2     3120.97     1909.84     88.88 o 
   5  10   2      105.23       51.66     20.40 o 
   6  10   2     3199.39     3714.27    174.64 o 
   7  10   2     1553.46     1249.57     72.72 o 
   8  10   2     7956.01     8328.07    345.75 o 
   9  10   2       49.09      141.00     31.79 o 
  10  10   2     1870.78     2034.82     98.79 o 
  11  10   2     2127.92     2999.25    132.41 o 
  12  10   2      475.87      557.08     58.45 o 
  13  10   2       59.85       54.09     33.05 o 
  14  10   2       14.90      -20.24     34.35 o 
  15  10   2      499.79      759.87     86.51 o 
  16  10   2     1021.61      893.59    116.68 o 
  17  10   2      127.18      140.77     62.13 o 
  18  10   2     1435.55     1760.12    169.34 o 
  19  10   2      381.18      319.92     86.69 o 
  20  10   2      373.39      673.32    114.89 o 
  21  10   2      591.16      522.21    126.37 o 
   1  11   2      682.39      522.66     42.84 o 
   2  11   2      470.68      555.38     40.96 o 
   4  11   2    11579.64    11165.45    373.67 o 
   5  11   2     1578.41     1647.62    116.47 o 
   6  11   2    23249.78    21344.69    912.60 o 
   7  11   2      140.10      145.23     27.32 o 
   8  11   2      838.14      588.86     51.78 o 
   9  11   2      330.57      372.75     37.26 o 
  10  11   2     2006.04     2214.31    160.56 o 
  11  11   2        8.18       38.07     30.49 o 
  12  11   2     2451.22     2400.59    135.76 o 
  13  11   2        6.05      -32.99     32.99 o 
  14  11   2      359.24      447.64     60.50 o 
  15  11   2      419.36      482.71     66.99 o 
  16  11   2      376.89      486.08     78.98 o 
  17  11   2        5.66       47.98     50.79 o 
  18  11   2      111.97       68.86     59.11 o 
  19  11   2       49.80       48.47     63.24 o 
  20  11   2      945.25      886.87    121.66 o 
   0  12   2    12570.19    18727.84   1050.54 o 
   1  12   2        1.61      -18.09     20.27 o 
   2  12   2     3260.19     3136.15    111.56 o 
   3  12   2     3338.68     2076.70    148.79 o 
   4  12   2     1919.70     1964.12    115.19 o 
   5  12   2      364.06      229.23     28.98 o 
   6  12   2      677.32      942.64     47.45 o 
   7  12   2     1298.12     1172.50     77.42 o 
   8  12   2     9520.06     8454.11    377.98 o 
   9  12   2       79.28      101.94     45.10 o 
  10  12   2     6788.92     5914.51    256.38 o 
  11  12   2      337.63      452.38     49.99 o 
  12  12   2     1169.71      962.69     75.62 o 
  13  12   2       73.42       48.13     37.14 o 
  14  12   2      223.07      166.82     47.04 o 
  15  12   2      474.20      689.77     68.29 o 
  16  12   2     3268.65     3126.81    211.53 o 
  17  12   2      149.79      241.01     71.56 o 
  18  12   2      875.17      966.54    138.98 o 
  19  12   2        7.87       47.61     57.43 o 
  20  12   2       47.47      127.16     66.10 o 
   1  13   2      236.27      176.81     49.70 o 
   2  13   2     3362.97     3863.41    136.11 o 
   3  13   2     1408.68      904.15     66.24 o 
   4  13   2    12101.26    13526.84    579.73 o 
   5  13   2      147.83      100.08     23.80 o 
   6  13   2     5382.75     4998.52    184.84 o 
   7  13   2       32.59       43.47     22.40 o 
   8  13   2       48.19       -4.01     28.15 o 
   9  13   2      119.87      104.77     33.89 o 
  10  13   2     1157.75     1226.29    133.48 o 
  11  13   2      681.85      963.83     65.74 o 
  12  13   2      663.61      584.68     62.95 o 
  13  13   2      657.35      914.58     76.37 o 
  14  13   2      893.75      830.46     83.05 o 
  15  13   2      187.81      225.95     59.33 o 
  16  13   2     1398.56     1474.08    132.64 o 
  17  13   2       17.95      112.79     58.51 o 
  18  13   2       21.40       20.84     56.91 o 
  19  13   2        0.12        3.10     64.74 o 
  20  13   2      565.12      499.61    105.49 o 
   0  14   2      430.00      431.69     67.19 o 
   1  14   2      110.21       31.59     29.76 o 
   2  14   2      853.86      694.56     46.77 o 
   3  14   2     2514.23     1449.47     99.72 o 
   4  14   2     3666.95     4138.03    166.97 o 
   5  14   2      315.01      250.96     41.12 o 
   6  14   2      787.44      847.16     47.81 o 
   7  14   2      690.96      586.51     59.64 o 
   8  14   2    11766.70    11138.64    687.91 o 
   9  14   2      297.21      167.29     39.55 o 
  10  14   2     2370.04     1735.83    115.80 o 
  11  14   2     1752.26     2203.35    128.74 o 
  12  14   2       16.87       -5.94     27.30 o 
  13  14   2      947.51     1254.29     84.94 o 
  14  14   2      102.49      121.46     49.37 o 
  15  14   2       66.66       19.66     37.05 o 
  16  14   2      352.93      374.74     67.85 o 
  17  14   2      119.00      105.89     71.44 o 
  18  14   2       10.67      -24.85     58.99 o 
  19  14   2      282.16      353.30     90.19 o 
   2  15   2     1631.01     2043.43     97.13 o 
   3  15   2       10.80      -23.58     23.58 o 
   4  15   2     2410.15     2627.00    183.90 o 
   5  15   2       16.00       12.96     28.12 o 
   6  15   2     3316.21     2882.10    125.60 o 
   7  15   2       39.74       32.41     23.05 o 
   8  15   2     1734.52     1544.61     99.75 o 
   9  15   2     2663.34     2932.31    199.03 o 
  10  15   2      921.85      784.17     88.35 o 
  11  15   2      136.70      158.37     43.12 o 
  12  15   2      612.89      579.83     70.25 o 
  13  15   2       11.88       12.74     34.85 o 
  14  15   2      479.35      436.26     55.93 o 
  15  15   2      100.81      105.59     48.92 o 
  16  15   2       42.60      148.20     53.56 o 
  17  15   2       43.07      -26.77     55.82 o 
  18  15   2       22.73       -9.11     60.21 o 
  19  15   2        7.59      104.58     69.82 o 
   0  16   2     1380.05     1543.38    125.15 o 
   2  16   2      427.21      379.00     51.20 o 
   4  16   2        0.70       12.34     25.16 o 
   5  16   2        5.83       12.31     24.80 o 
   6  16   2     2670.41     3167.82    158.45 o 
   7  16   2     2642.50     2870.99    195.82 o 
   8  16   2     2307.30     1810.27    125.58 o 
   9  16   2      449.84      620.14    103.17 o 
  10  16   2      329.54      259.70     49.99 o 
  11  16   2      339.06      513.02     64.83 o 
  12  16   2      114.02       86.52     43.34 o 
  13  16   2       48.44       75.64     46.67 o 
  14  16   2       91.65       64.81     50.50 o 
  15  16   2      564.76      645.79    126.70 o 
  16  16   2       73.12        2.95     42.09 o 
  17  16   2      279.98      317.66     84.46 o 
  18  16   2      277.51      233.88     87.07 o 
  19  16   2        9.60       79.24     74.09 o 
   2  17   2     1890.85     3241.62    176.65 o 
   4  17   2     1376.01     1344.80     86.13 o 
   5  17   2      321.83      211.91     36.99 o 
   6  17   2     3202.73     3180.33    155.55 o 
   7  17   2       45.94       19.44     32.35 o 
   8  17   2       24.78       13.43     27.84 o 
   9  17   2      833.39     1294.21    128.92 o 
  10  17   2       84.86      149.15     38.39 o 
  11  17   2       16.13       -2.54     36.40 o 
  12  17   2       58.22       88.01     44.25 o 
  13  17   2        2.82      -21.98     51.32 o 
  14  17   2      212.89      141.62     60.97 o 
  15  17   2        6.43       -7.82     46.40 o 
  16  17   2      140.20      150.21     78.40 o 
  17  17   2      239.36      206.72    100.31 o 
  18  17   2        0.13      -16.79     61.13 o 
   0  18   2      228.83      292.12     82.39 o 
   1  18   2      113.79       46.79     39.96 o 
   2  18   2      172.44      147.49     44.13 o 
   3  18   2       55.08       -7.99     27.41 o 
   4  18   2       21.63       56.66     31.39 o 
   5  18   2       26.68      -30.91     30.91 o 
   6  18   2      261.16      331.86     41.60 o 
   7  18   2      412.82      403.80     43.94 o 
   8  18   2        2.31        8.90     24.78 o 
   9  18   2      304.86      292.02     51.76 o 
  10  18   2      956.90      775.22    100.44 o 
  11  18   2        1.69       55.92     42.71 o 
  12  18   2       25.03       16.67     43.77 o 
  13  18   2       31.28       41.78     48.69 o 
  14  18   2       15.36       24.44     54.21 o 
  15  18   2        1.44       89.50     57.61 o 
  16  18   2       24.78       16.74     58.30 o 
  17  18   2      291.51      270.76     93.29 o 
  18  18   2      276.65      254.33    112.04 o 
   1  19   2      286.28      118.49     55.46 o 
   2  19   2      120.59      129.22     42.84 o 
   3  19   2       43.26       -7.33     26.80 o 
   4  19   2      110.30      116.22     38.75 o 
   5  19   2      535.29      357.82     49.99 o 
   6  19   2     2012.42     2544.60    142.66 o 
   7  19   2        7.76        7.04     32.35 o 
   8  19   2      195.88      254.49     56.73 o 
   9  19   2        7.33        6.16     30.33 o 
  10  19   2      226.98      314.11     66.80 o 
  11  19   2      331.13      333.27     67.67 o 
  12  19   2        3.77      -35.21     50.39 o 
  13  19   2     1002.03     1119.39    142.86 o 
  14  19   2      353.35      311.21     82.43 o 
  15  19   2       16.55       51.86     57.16 o 
  16  19   2       15.92      109.01     81.53 o 
  17  19   2      139.62      141.20     88.26 o 
   1  20   2       11.19      -17.97     47.12 o 
   2  20   2      842.67     1180.05    117.56 o 
   3  20   2       72.36      -18.13     36.73 o 
   4  20   2       65.20       33.96     35.46 o 
   5  20   2      739.94      801.14     84.39 o 
   6  20   2      473.64      527.89     61.97 o 
   7  20   2        7.40      -32.06     32.06 o 
   8  20   2      104.86      141.87     37.86 o 
   9  20   2       50.55      108.38     45.63 o 
  10  20   2       24.68       45.70     36.69 o 
  11  20   2       79.82       30.69     57.23 o 
  12  20   2      103.80      108.12     60.34 o 
  13  20   2      226.53      160.15     69.73 o 
  14  20   2      372.68      252.01     93.89 o 
  15  20   2       48.22       95.20     81.27 o 
  16  20   2      130.23      106.18     77.09 o 
  17  20   2        2.17      -42.15     72.17 o 
   1  21   2        0.51       29.97     46.28 o 
   2  21   2      100.79      118.98     71.62 o 
   3  21   2        6.00       14.10     27.40 o 
   4  21   2      326.95      266.85     58.96 o 
   5  21   2     2780.51     2687.93    210.10 o 
   6  21   2      915.66     1185.04     83.49 o 
   7  21   2       17.10      -23.67     31.13 o 
   8  21   2      248.36      155.24     53.88 o 
   9  21   2      145.16      128.09     44.26 o 
  10  21   2       70.44       68.04     38.32 o 
  11  21   2        0.35       37.31     46.13 o 
  12  21   2      400.18      360.93     88.67 o 
  13  21   2      483.52      697.36    177.36 o 
  14  21   2      215.41      296.46     86.00 o 
  15  21   2       89.41       84.76     80.60 o 
  16  21   2       66.43       87.74     85.01 o 
   0  22   2      628.37     1345.36    212.90 o 
   1  22   2      118.76      148.28     87.27 o 
   2  22   2      723.89     1212.04    127.98 o 
   3  22   2      686.49      456.85    121.62 o 
   5  22   2       35.01       -6.98     33.62 o 
   6  22   2      466.64      544.11    104.14 o 
   7  22   2       77.71       29.15     38.38 o 
   8  22   2     1788.84     1993.43    189.69 o 
   9  22   2      107.36       59.11     36.76 o 
  10  22   2      923.90      833.89    115.68 o 
  11  22   2      103.91       81.46     49.56 o 
  12  22   2       11.17       96.20     85.05 o 
  13  22   2        1.57       11.98     56.94 o 
  14  22   2       44.32      -98.79     98.79 o 
  15  22   2        9.97        7.33     92.23 o 
   1  23   2      700.01      590.38    224.89 o 
   2  23   2      405.06      523.33     98.37 o 
   3  23   2        0.57        5.62     38.01 o 
   4  23   2     2208.70     3202.98    350.95 o 
   5  23   2       79.48       20.76     39.88 o 
   6  23   2      759.03      907.47    113.79 o 
   7  23   2      376.75      308.43     78.94 o 
   8  23   2       30.41       67.72     41.71 o 
   9  23   2      281.64      443.48     97.00 o 
  10  23   2       93.91       10.80     34.97 o 
  11  23   2        9.03       31.77     40.50 o 
  12  23   2      531.09      534.27    145.86 o 
  13  23   2       51.93       67.79     86.26 o 
  14  23   2      197.35      226.13    106.62 o 
  15  23   2       62.10       78.12     75.88 o 
   0  24   2     2106.86     4085.36    626.14 o 
   1  24   2       23.35      -15.31     77.34 o 
   2  24   2      455.32      763.98    143.08 o 
   3  24   2       23.94       -9.57     36.47 o 
   4  24   2      100.34      120.60     50.86 o 
   5  24   2        1.71       12.16     40.03 o 
   6  24   2      582.01      691.89    101.16 o 
   7  24   2       19.69       10.38     37.89 o 
   8  24   2     1169.70     1331.14    214.90 o 
   9  24   2       87.31       83.18     57.86 o 
  10  24   2      716.97      675.58     97.63 o 
  11  24   2       26.10        3.12     37.11 o 
  12  24   2       76.26      -11.90     71.78 o 
  13  24   2        0.01       -2.13     56.45 o 
  14  24   2        7.64      133.02     95.77 o 
   1  25   2      123.97      -64.14     89.31 o 
   2  25   2      121.27       51.72     86.50 o 
   3  25   2      308.39      161.99     80.20 o 
   4  25   2     1590.30     2267.75    459.18 o 
   5  25   2       32.14       79.55     51.86 o 
   6  25   2      350.66      363.79     61.17 o 
   7  25   2       79.24       85.67     48.75 o 
   8  25   2        0.97      -35.35     43.32 o 
   9  25   2       20.52       -4.68     38.71 o 
  10  25   2      381.94      297.93    101.61 o 
  11  25   2        0.31      -15.06     54.14 o 
  12  25   2      251.58      164.33     64.34 o 
  13  25   2       18.77      -45.67     85.81 o 
   0  26   2      276.06      384.62    193.72 o 
   1  26   2       30.94       28.28     84.91 o 
   2  26   2      500.34      872.24    162.14 o 
   3  26   2      100.65       67.29     48.50 o 
   4  26   2      217.07      288.87     81.20 o 
   5  26   2       19.73       12.49     43.73 o 
   6  26   2      131.08      117.72     55.95 o 
   7  26   2       33.66        8.61     37.15 o 
   8  26   2      718.39      956.73    114.65 o 
   9  26   2       47.54       33.73     57.35 o 
  10  26   2      632.61     1021.09    212.47 o 
  11  26   2      211.15      332.43    127.29 o 
  12  26   2       57.24       16.43     66.69 o 
   1  27   2        7.26      -10.68     84.42 o 
   2  27   2      163.16      188.03    129.08 o 
   3  27   2        3.03       76.22     58.42 o 
   4  27   2      396.28      574.27    138.38 o 
   5  27   2      202.75      148.29     58.97 o 
   6  27   2      109.25      108.74     58.25 o 
   7  27   2        2.15      -12.54     45.45 o 
   8  27   2        4.03      -10.18     51.52 o 
   9  27   2       86.20      178.15     69.89 o 
  10  27   2       16.06      -56.79     74.27 o 
  11  27   2       18.33        1.51     46.59 o 
   0  28   2      621.70     1375.46    520.97 o 
   1  28   2       25.53       30.66    100.58 o 
   2  28   2      209.16      192.79     83.70 o 
   3  28   2      103.98      174.98     85.94 o 
   4  28   2       51.45       50.77     64.50 o 
   5  28   2       79.57       34.52     51.80 o 
   6  28   2      202.14      334.53     65.18 o 
   7  28   2       16.43       62.86     54.46 o 
   8  28   2      119.87       24.74     51.10 o 
   9  28   2       34.01       66.00     58.98 o 
  10  28   2      109.38      130.37     67.41 o 
   1  29   2       58.89       57.77    108.72 o 
   2  29   2        1.05      -29.45     55.63 o 
   3  29   2        0.07      -17.57     56.72 o 
   4  29   2      199.84      296.67     90.75 o 
   5  29   2      108.94      164.92     73.54 o 
   6  29   2      214.75      254.55     69.90 o 
   7  29   2        2.00       -0.78     42.94 o 
   8  29   2       10.83      -26.20     57.55 o 
   0  30   2       37.84       55.40    157.82 o 
   1  30   2       18.33      -27.58     98.59 o 
   2  30   2       52.68       52.28     64.24 o 
   3  30   2      117.49      128.85     74.56 o 
   4  30   2       40.74      249.99     87.60 o 
   5  30   2       23.59      136.11     78.40 o 
   6  30   2        5.55       55.97     51.65 o 
   1  31   2        0.26       47.28    109.26 o 
   2  31   2       36.62       52.81     66.54 o 
   3  31   2       17.30        3.19     64.97 o 
   1   0   3    11952.97    15671.85    529.95 o 
   5   0   3      266.99      275.17     30.60 o 
   7   0   3       10.83       14.07     21.21 o 
   9   0   3     4936.34     4848.73    212.94 o 
  11   0   3      755.85      771.13    131.65 o 
  13   0   3     2343.56     2085.42    199.20 o 
  15   0   3     3273.47     3419.53    406.60 o 
  17   0   3       75.44       60.84    102.95 o 
  19   0   3     1156.14     1533.65    324.48 o 
  21   0   3       60.00      177.81    159.90 o 
   0   1   3     1316.48     1029.22     52.52 o 
   1   1   3     1337.75     2071.72     50.95 o 
   2   1   3     1225.39      926.66     29.69 o 
   3   1   3     3002.20     3667.08     78.61 o 
   4   1   3        8.81       19.66     12.20 o 
   5   1   3     9753.45    10185.08    269.11 o 
   6   1   3     6119.95     5255.67    144.10 o 
   7   1   3      267.32      314.64     25.00 o 
   8   1   3       46.60       40.32     17.63 o 
   9   1   3        4.07       37.26     23.13 o 
  10   1   3       49.75       70.85     21.42 o 
  11   1   3      173.47      287.46     38.54 o 
  12   1   3      486.10      500.92     75.90 o 
  14   1   3       12.24      -21.85     39.12 o 
  16   1   3       20.45       53.46     60.52 o 
  17   1   3        3.44      105.50     70.63 o 
  18   1   3      716.11      895.78    165.95 o 
  19   1   3      416.51      556.56    132.14 o 
  20   1   3      276.19      249.49     97.20 o 
  21   1   3     1327.60     1807.83    210.59 o 
   1   2   3      117.36       88.77     11.58 o 
   2   2   3     1765.74     1426.60     42.48 o 
   3   2   3       81.14      158.56     13.78 o 
   4   2   3        7.03       49.86     12.11 o 
   5   2   3    18359.88    24556.81    810.74 o 
   6   2   3     3398.50     5134.89    157.37 o 
   7   2   3     6333.12     8173.61    234.43 o 
   8   2   3       14.26       40.59     19.12 o 
   9   2   3      608.77      403.60     26.58 o 
  10   2   3      118.95      153.06     24.05 o 
  12   2   3       12.26       37.39     26.16 o 
  13   2   3       39.77        6.63     24.25 o 
  14   2   3        2.35       25.25     40.23 o 
  15   2   3       75.99       78.17     54.08 o 
  16   2   3       35.08      106.45     53.98 o 
  17   2   3     1544.96     1864.30    198.74 o 
  18   2   3      182.78       91.37     82.51 o 
  19   2   3     1615.74     1878.95    216.74 o 
  20   2   3        5.36       47.09     67.23 o 
  21   2   3      224.23      283.24    104.13 o 
   0   3   3      325.16      206.56     23.43 o 
   1   3   3      450.19      557.41     17.82 o 
   2   3   3     2398.66     1838.58     55.23 o 
   4   3   3     5889.86     6231.46    196.55 o 
   5   3   3     8967.04     9287.36    266.90 o 
   6   3   3     2456.37     2252.56     68.09 o 
   7   3   3     2916.59     2390.26     83.00 o 
   8   3   3      442.81      409.60     35.39 o 
   9   3   3      140.23       92.06     24.44 o 
  10   3   3      274.42      374.30     41.56 o 
  11   3   3     2250.24     2522.75    116.91 o 
  12   3   3      458.17      558.84     56.72 o 
  13   3   3      593.11      705.80     75.79 o 
  14   3   3     1603.62     1638.75    151.31 o 
  15   3   3      241.33      164.92     51.46 o 
  16   3   3       10.75       13.91     48.66 o 
  17   3   3      116.70       76.58     36.74 o 
  18   3   3      610.84      575.55    112.62 o 
  19   3   3       17.82       15.68     75.26 o 
  20   3   3      243.29      208.47     88.79 o 
  21   3   3      800.38      913.31    147.87 o 
   1   4   3     3864.02     4702.23     99.61 o 
   2   4   3      169.09      243.97     46.01 o 
   3   4   3     4725.57     4882.75    129.63 o 
   4   4   3     1889.35     1552.66     62.45 o 
   6   4   3      470.43      491.77     30.97 o 
   7   4   3    13062.72    14148.57    471.93 o 
   9   4   3     6666.25     6742.97    276.23 o 
  10   4   3      336.96      461.79     46.44 o 
  11   4   3       12.68      -16.12     29.89 o 
  12   4   3       72.12      111.48     43.70 o 
  13   4   3     4410.07     4504.45    236.09 o 
  14   4   3      339.02      378.42     69.54 o 
  15   4   3      116.51      152.28     62.16 o 
  16   4   3       19.24       -4.97     24.95 o 
  17   4   3       53.10       64.93     34.60 o 
  18   4   3       44.36       70.62     35.75 o 
  19   4   3        1.88       57.96     73.65 o 
  20   4   3        3.65      -32.74     59.31 o 
  21   4   3       96.32      127.20     88.59 o 
   0   5   3       69.85       55.19     21.40 o 
   1   5   3     2002.30     2304.09     67.51 o 
   2   5   3     3372.68     2603.87    177.72 o 
   5   5   3     6531.81     7712.57    193.90 o 
   6   5   3     1816.53     1284.59     51.57 o 
   8   5   3        3.99       42.53     18.48 o 
   9   5   3     1385.26     2024.32     87.53 o 
  10   5   3       45.96      112.49     30.77 o 
  11   5   3       36.37       14.30     34.16 o 
  12   5   3       13.83       31.20     45.30 o 
  13   5   3      354.81      562.07    103.32 o 
  14   5   3       49.14       94.05     48.80 o 
  15   5   3      279.86      323.94     61.89 o 
  16   5   3     1081.12     1324.59    155.76 o 
  17   5   3       31.46       23.39     55.64 o 
  18   5   3        0.02        5.23     45.85 o 
  19   5   3      602.20      491.40    106.41 o 
  20   5   3       25.51      115.03     91.26 o 
  21   5   3      420.12      274.76    110.02 o 
   1   6   3      308.70      240.08     19.13 o 
   2   6   3       67.84       88.41     19.00 o 
   3   6   3      378.89      466.17     28.50 o 
   5   6   3      313.87      399.68     37.52 o 
   6   6   3      923.99     1085.77     42.74 o 
   7   6   3      702.37      705.63     36.24 o 
   9   6   3     1418.42     1128.75     65.46 o 
  10   6   3      582.99      725.68     55.64 o 
  11   6   3       93.31       94.70     32.23 o 
  12   6   3      117.74      134.40     45.21 o 
  13   6   3      131.14      183.54     53.95 o 
  14   6   3       84.99      156.53     58.43 o 
  15   6   3       32.60       76.89     55.15 o 
  16   6   3       21.83        1.41     56.24 o 
  17   6   3      926.29     1057.22    161.24 o 
  18   6   3       32.68       31.27     56.71 o 
  19   6   3      773.86      927.51    157.39 o 
  20   6   3        1.43       -9.93     71.25 o 
  21   6   3       12.13      107.56     82.77 o 
   0   7   3       15.13       11.43     12.44 o 
   1   7   3     1518.66     1932.26     55.57 o 
   2   7   3      516.22      522.15     59.07 o 
   3   7   3      800.68     1184.44     45.92 o 
   4   7   3     1209.41     1326.28     71.39 o 
   5   7   3     2146.89     1849.60     64.12 o 
   7   7   3     4666.57     4618.18    163.39 o 
   8   7   3      229.70      234.61     28.89 o 
   9   7   3      721.47      908.91     55.06 o 
  10   7   3      115.91      182.63     37.67 o 
  11   7   3     3454.47     3571.35    157.68 o 
  12   7   3       22.35       48.93     36.24 o 
  13   7   3       37.18        6.23     33.94 o 
  14   7   3     1733.43     2240.53    154.01 o 
  15   7   3      673.50      397.12     64.90 o 
  16   7   3      215.86      288.80     77.44 o 
  17   7   3      152.11      240.21     92.85 o 
  18   7   3      137.36       -0.24     55.22 o 
  19   7   3      212.87      111.75     77.93 o 
  20   7   3       50.94       36.11     69.86 o 
   1   8   3      451.91      611.11     34.36 o 
   2   8   3      128.37      149.81     27.19 o 
   3   8   3      392.11      399.43     35.78 o 
   4   8   3        5.86        9.87     16.18 o 
   5   8   3      497.72      622.54     45.48 o 
   6   8   3      165.74      127.95     19.04 o 
   7   8   3     2530.09     3049.83     94.34 o 
   8   8   3      125.19      106.13     23.45 o 
   9   8   3     6386.96     6552.57    237.66 o 
  10   8   3      500.82      538.90     49.89 o 
  11   8   3        2.81       41.82     32.76 o 
  12   8   3      582.65      908.51     73.53 o 
  13   8   3      142.09       47.88     37.82 o 
  14   8   3      459.89      540.91     67.06 o 
  15   8   3      921.16      701.74     88.83 o 
  16   8   3      225.42      178.35     54.53 o 
  17   8   3      316.27      360.60     80.02 o 
  18   8   3       16.59       -1.91     63.26 o 
  19   8   3       98.28      129.94     85.75 o 
  20   8   3        3.37        4.24     61.96 o 
   0   9   3     8207.23     4601.89    395.57 o 
   2   9   3      670.46      498.27     39.62 o 
   3   9   3     2848.85     3448.98    126.30 o 
   4   9   3      150.89      165.65     28.56 o 
   5   9   3      157.16      228.76     31.65 o 
   6   9   3       82.56       93.66     17.46 o 
   7   9   3     1134.63     1752.35     73.87 o 
   8   9   3      154.20      121.35     23.35 o 
   9   9   3        9.89       62.18     26.35 o 
  10   9   3      323.57      596.72     50.94 o 
  11   9   3      225.08      207.26     39.03 o 
  12   9   3       22.89       53.56     29.99 o 
  13   9   3      125.81      123.60     45.32 o 
  14   9   3      343.55      633.86     74.45 o 
  15   9   3      868.84      785.07     92.20 o 
  16   9   3       82.03      142.75     56.97 o 
  17   9   3       61.86       65.35     60.47 o 
  18   9   3        4.66       25.15     55.75 o 
  19   9   3     1827.53     1519.75    199.59 o 
  20   9   3        4.17      -76.78     76.78 o 
   1  10   3      809.58      933.09     43.52 o 
   2  10   3      550.65      466.45     37.29 o 
   3  10   3      385.67      560.98     38.95 o 
   4  10   3      504.99      367.69     41.10 o 
   5  10   3      274.60      414.22     39.67 o 
   6  10   3     1468.84     1430.47     89.32 o 
   7  10   3     3949.18     4745.69    182.19 o 
   8  10   3      532.47      489.50     37.05 o 
   9  10   3      349.04      218.88     32.20 o 
  10  10   3      110.23       77.95     28.47 o 
  11  10   3      304.71      317.39     44.01 o 
  12  10   3      430.04      487.96     53.40 o 
  13  10   3       11.72        1.26     33.07 o 
  14  10   3        0.38      -15.13     37.16 o 
  15  10   3       16.90       80.26     47.13 o 
  16  10   3       15.75       18.40     55.11 o 
  17  10   3       52.13      122.22     62.49 o 
  18  10   3      169.13      216.90     74.84 o 
  19  10   3      473.43      534.97    103.11 o 
  20  10   3       10.69        1.40     53.12 o 
   0  11   3       48.88       22.72     23.56 o 
   1  11   3      817.84     1046.40     46.57 o 
   2  11   3       89.59       84.33     17.47 o 
   3  11   3     1045.11     1475.63     75.79 o 
   4  11   3       21.54       15.22     14.11 o 
   5  11   3     3540.21     3684.36    143.15 o 
   6  11   3       87.46       87.77     17.07 o 
   7  11   3      682.59      646.52     44.07 o 
   8  11   3      120.38       63.15     29.77 o 
   9  11   3      658.96      653.33     44.74 o 
  10  11   3      197.83      247.17     48.27 o 
  11  11   3     1754.53     1865.55    107.03 o 
  12  11   3      552.12      612.90     57.94 o 
  13  11   3       20.64       45.86     32.95 o 
  14  11   3       90.55      130.23     45.50 o 
  15  11   3      574.96      493.89     71.88 o 
  16  11   3       70.26       50.90     43.41 o 
  17  11   3      624.41      600.21     90.43 o 
  18  11   3       18.47      -32.79     52.80 o 
  19  11   3      128.57      128.41     69.76 o 
  20  11   3      346.71      213.48     69.74 o 
   1  12   3       11.91       -5.03     16.34 o 
   2  12   3       61.93       43.73     16.00 o 
   3  12   3      153.34      178.69     25.48 o 
   4  12   3       21.28        9.72     12.95 o 
   5  12   3      126.63      183.18     17.72 o 
   6  12   3       24.31       -4.86     21.14 o 
   7  12   3     2385.39     2357.48    119.35 o 
   8  12   3      965.77      992.96     69.11 o 
   9  12   3       90.19       61.15     36.73 o 
  10  12   3       51.45       52.43     37.93 o 
  11  12   3        1.71       -8.92     25.41 o 
  12  12   3       57.16       96.15     32.57 o 
  13  12   3        3.42       23.97     41.15 o 
  14  12   3       41.33      143.11     46.39 o 
  15  12   3       52.68       78.02     54.52 o 
  16  12   3      549.55      804.12     93.91 o 
  17  12   3      906.54      877.45    116.12 o 
  18  12   3       32.09      154.90     64.62 o 
  19  12   3       23.53       38.99     53.99 o 
   0  13   3      477.60      287.05     39.04 o 
   1  13   3     2640.97     3640.92    138.01 o 
   2  13   3       81.40       48.67     21.19 o 
   3  13   3     2931.85     3364.81    117.81 o 
   4  13   3      622.80      427.44     43.49 o 
   5  13   3     1580.72     1688.87     75.14 o 
   6  13   3       79.57       44.42     22.68 o 
   7  13   3      113.72      157.46     40.41 o 
   8  13   3      851.71     1201.53     95.70 o 
   9  13   3     1150.38     1214.67    102.05 o 
  10  13   3       61.72       46.26     36.05 o 
  11  13   3       10.29       -3.65     34.76 o 
  12  13   3        3.66       24.70     43.11 o 
  13  13   3        1.56       17.02     39.05 o 
  14  13   3       43.77       41.72     36.38 o 
  15  13   3       89.03      150.78     49.40 o 
  16  13   3       97.05      165.35     56.44 o 
  17  13   3        0.84       36.37     52.75 o 
  18  13   3       12.28       91.19     58.15 o 
  19  13   3      232.34      243.74     78.11 o 
   2  14   3      405.00      214.76     53.68 o 
   3  14   3      310.20      401.92     55.79 o 
   4  14   3        7.88       25.52     16.20 o 
   5  14   3        1.33       18.08     19.87 o 
   6  14   3       17.43       -0.74     18.61 o 
   7  14   3     2810.60     2852.76    126.04 o 
   8  14   3      414.19      768.39     82.58 o 
   9  14   3     2865.07     2373.95    137.70 o 
  10  14   3        5.05      103.84     40.05 o 
  11  14   3       38.34       42.46     37.71 o 
  12  14   3      100.46      170.75     58.90 o 
  13  14   3      911.68      662.34     70.15 o 
  14  14   3        3.92       48.73     40.92 o 
  15  14   3      214.27      263.45     59.79 o 
  16  14   3       51.41       67.56     48.35 o 
  17  14   3      287.33      221.39     64.67 o 
  18  14   3       15.77       53.74     54.19 o 
  19  14   3       33.41       75.82     68.14 o 
   0  15   3       36.52       49.68     32.54 o 
   1  15   3     1022.73     1173.79     78.33 o 
   2  15   3       62.20       27.11     25.62 o 
   3  15   3      518.67      570.35     38.12 o 
   4  15   3       38.88        8.27     26.54 o 
   5  15   3     2370.69     2341.66    113.81 o 
   6  15   3      300.20      231.53     39.02 o 
   7  15   3     7377.41     7731.37    422.45 o 
   8  15   3     1391.73     1503.18    101.13 o 
   9  15   3      458.25      474.56     71.27 o 
  10  15   3      349.10      487.13     95.40 o 
  11  15   3     1555.83     1616.42    123.92 o 
  12  15   3        3.67      -20.35     39.23 o 
  13  15   3      690.36      563.55     94.53 o 
  14  15   3       60.81      -35.90     52.46 o 
  15  15   3      175.48      102.86     50.26 o 
  16  15   3       36.50       17.06     39.30 o 
  17  15   3      183.70       96.43     53.08 o 
  18  15   3       43.09       41.60     50.97 o 
   1  16   3      826.81     1345.21    102.24 o 
   2  16   3      614.35      289.07     66.64 o 
   3  16   3      296.41      481.18     51.13 o 
   4  16   3       39.60       51.30     22.61 o 
   5  16   3      713.09      952.19     71.16 o 
   6  16   3        7.64      -22.41     22.41 o 
   7  16   3      113.03      144.97     40.40 o 
   8  16   3     1299.83     1543.71    105.15 o 
   9  16   3      663.96      610.11     57.82 o 
  10  16   3      320.97      438.58     88.80 o 
  11  16   3       92.75       53.20     44.11 o 
  12  16   3       86.98      109.36     51.14 o 
  13  16   3        0.37      -18.51     42.73 o 
  14  16   3       78.67      107.12     59.49 o 
  15  16   3      165.59      140.54     71.75 o 
  16  16   3       65.30       44.65     54.56 o 
  17  16   3      721.57      760.52    129.40 o 
  18  16   3        1.26       86.16     54.81 o 
   0  17   3      446.45      318.95    232.48 o 
   1  17   3      698.41      866.42     76.21 o 
   2  17   3      166.77       55.06     39.34 o 
   3  17   3     1770.54     2238.19    136.07 o 
   4  17   3       87.17       66.26     29.67 o 
   5  17   3      174.78      191.60     32.70 o 
   6  17   3      101.14       23.52     25.90 o 
   7  17   3      347.44      323.34     34.47 o 
   8  17   3        5.98       10.10     15.21 o 
   9  17   3      369.36      465.39     55.50 o 
  10  17   3      484.83      544.82     88.83 o 
  11  17   3        8.49       17.75     36.63 o 
  12  17   3       17.98       45.58     41.30 o 
  13  17   3        0.92        0.15     44.01 o 
  14  17   3        2.20       59.05     67.06 o 
  15  17   3      445.40      452.72     91.21 o 
  16  17   3      129.83      115.01     70.01 o 
  17  17   3      193.37      183.19    100.52 o 
   2  18   3      185.21      111.39     52.34 o 
   3  18   3      539.17      611.99     96.27 o 
   4  18   3       65.36       30.04     27.83 o 
   5  18   3      583.46      794.13     79.75 o 
   6  18   3      437.73      405.48     54.67 o 
   7  18   3     1032.82     1108.04     95.34 o 
   8  18   3      763.77      852.76     93.55 o 
   9  18   3      880.64      931.90     86.19 o 
  10  18   3       35.55       83.96     46.47 o 
  11  18   3       94.45       89.19     48.61 o 
  12  18   3      348.49      545.42     84.49 o 
  13  18   3      162.24      123.22     61.70 o 
  14  18   3        0.02       62.68     62.28 o 
  15  18   3       84.49      116.14     86.50 o 
  16  18   3       68.41        2.60     72.76 o 
  17  18   3      136.62      276.81     87.45 o 
   0  19   3      341.69      205.83     86.61 o 
   1  19   3       57.36       84.56     47.76 o 
   2  19   3      221.62       97.43     51.51 o 
   3  19   3      317.81      320.52     44.42 o 
   4  19   3      212.80      122.82     44.62 o 
   5  19   3      419.18      398.51     59.85 o 
   6  19   3        7.18       25.81     29.04 o 
   7  19   3       84.51      108.33     33.31 o 
   8  19   3      163.75      114.45     33.87 o 
   9  19   3       86.40       66.20     20.32 o 
  10  19   3        1.71       33.73     31.55 o 
  11  19   3      426.80      424.69     69.24 o 
  12  19   3        8.58       55.59     45.48 o 
  13  19   3       45.17      120.30     59.96 o 
  14  19   3       83.76       82.72     59.53 o 
  15  19   3        8.14       40.90     58.41 o 
  16  19   3        0.23       49.97     65.00 o 
   1  20   3      731.44     1128.48    119.28 o 
   2  20   3        4.41      -15.21     43.27 o 
   3  20   3      118.27      123.49     40.80 o 
   4  20   3       14.24       13.67     34.74 o 
   5  20   3      671.54     1213.86    134.07 o 
   6  20   3       76.92       45.54     25.10 o 
   7  20   3      299.74      202.12     39.58 o 
   8  20   3      108.47       91.19     42.07 o 
   9  20   3      213.27      123.30     35.94 o 
  10  20   3       21.58       69.17     71.71 o 
  11  20   3        0.35      -35.49     39.28 o 
  12  20   3      178.04      200.28     48.34 o 
  13  20   3        0.13      -26.53     51.74 o 
  14  20   3      108.83      182.91     72.06 o 
  15  20   3       14.19      -14.44     58.83 o 
  16  20   3       14.58       31.34     77.35 o 
   0  21   3      409.23      248.05    174.31 o 
   1  21   3       53.77       64.18     56.88 o 
   2  21   3        1.37       14.71     49.81 o 
   3  21   3        2.94        7.10     31.82 o 
   4  21   3       77.81       89.75     41.85 o 
   5  21   3      455.59      523.96     89.67 o 
   6  21   3        2.54       -5.37     25.76 o 
   7  21   3       87.38       72.96     36.11 o 
   8  21   3        3.20       57.41     30.83 o 
   9  21   3      374.59      413.31    125.51 o 
  10  21   3        0.09        0.84     41.93 o 
  11  21   3        4.48       10.33     46.95 o 
  12  21   3        1.59       47.00     42.68 o 
  13  21   3        5.98      -11.55     43.72 o 
  14  21   3       11.80       51.45     61.91 o 
  15  21   3        7.35        2.09     49.31 o 
   1  22   3      286.08      342.16    104.25 o 
   2  22   3      266.97      149.13     62.14 o 
   3  22   3      585.60      919.30    158.77 o 
   4  22   3       83.29       42.71     35.65 o 
   5  22   3      120.22       81.50     43.64 o 
   6  22   3       96.15       78.58     37.13 o 
   7  22   3      187.98      161.06     47.68 o 
   8  22   3        1.00       17.93     34.59 o 
   9  22   3      533.52      562.52    100.20 o 
  10  22   3        6.02       -8.65     47.32 o 
  11  22   3       39.13       10.48     37.79 o 
  12  22   3      249.26      345.09    104.98 o 
  13  22   3      466.04      724.05    118.42 o 
  14  22   3       14.40       10.10     51.98 o 
   0  23   3      425.15      187.01    154.97 o 
   1  23   3       91.99      109.47     84.01 o 
   2  23   3        8.12       77.99     53.89 o 
   3  23   3        1.37       23.16     38.54 o 
   4  23   3        3.82       -5.05     35.52 o 
   5  23   3        9.67       31.25     44.54 o 
   6  23   3       11.01       94.22     43.44 o 
   7  23   3       12.07        9.83     31.98 o 
   8  23   3      126.25      157.25     71.29 o 
   9  23   3       11.03       -3.65     97.12 o 
  10  23   3      114.81      120.55     49.65 o 
  11  23   3      106.65      126.28     82.47 o 
  12  23   3       24.51      100.23     79.61 o 
  13  23   3      254.71      196.05     80.55 o 
  14  23   3       31.05       11.27     49.42 o 
   1  24   3       96.66      169.33    106.43 o 
   2  24   3       33.16       83.69     46.15 o 
   3  24   3      196.37      199.53     55.28 o 
   4  24   3        8.50       -0.97     41.40 o 
   5  24   3      146.35      165.76     49.91 o 
   6  24   3       33.31       22.36     36.80 o 
   7  24   3       93.36       49.21     36.78 o 
   8  24   3       32.32       86.76     57.00 o 
   9  24   3        3.09      -39.17     56.19 o 
  10  24   3       34.26       29.84     40.67 o 
  11  24   3       13.02       39.31     80.45 o 
  12  24   3       34.44      111.92    102.71 o 
  13  24   3      136.87      130.42     92.74 o 
   0  25   3      406.32      168.07    206.57 o 
   1  25   3      132.28      255.82    125.57 o 
   2  25   3       13.59       -8.80     37.48 o 
   3  25   3       56.29       47.57     47.87 o 
   4  25   3      166.44       71.47     50.71 o 
   5  25   3      224.33      133.70     51.77 o 
   6  25   3        4.84        6.22     37.11 o 
   7  25   3       30.26        1.35     37.95 o 
   8  25   3        0.00       30.24     49.87 o 
   9  25   3      235.63      350.47     90.51 o 
  10  25   3       17.54      148.64     85.79 o 
  11  25   3      450.09      745.55    139.08 o 
  12  25   3       21.14      -34.39     81.63 o 
   1  26   3       97.65      257.29    130.44 o 
   2  26   3      144.32       82.53     61.17 o 
   3  26   3      201.25      238.89     77.52 o 
   4  26   3        3.02       40.33     46.02 o 
   5  26   3       28.26       61.68     41.56 o 
   6  26   3       40.97       35.99     42.94 o 
   7  26   3      219.63      141.83     57.52 o 
   8  26   3        1.13       23.82     39.77 o 
   9  26   3      654.68      771.93    274.13 o 
  10  26   3      131.67      239.04    106.49 o 
  11  26   3       98.81      205.88    116.15 o 
   0  27   3        4.50       15.24     97.48 o 
   1  27   3       36.71       -7.71     74.29 o 
   2  27   3       14.85       14.57     56.23 o 
   3  27   3      192.78      237.91     91.78 o 
   4  27   3        1.80      -21.21     49.32 o 
   5  27   3      133.55       63.24     49.71 o 
   6  27   3       39.22       19.08     42.47 o 
   7  27   3       47.11       85.44     54.26 o 
   8  27   3        5.55       -7.03     46.87 o 
   9  27   3       22.52       87.27     70.51 o 
   2  28   3        2.81      -42.88     49.53 o 
   3  28   3       11.19      -36.36     69.20 o 
   4  28   3        0.85       44.75     57.54 o 
   5  28   3      151.23      155.45     55.76 o 
   6  28   3       12.27        5.52     44.27 o 
   7  28   3      452.41      676.84    178.68 o 
   8  28   3        6.13      -10.19     46.40 o 
   0  29   3       28.63        4.28    105.35 o 
   1  29   3        1.76      -72.04     86.41 o 
   2  29   3        0.16      -28.63     47.22 o 
   3  29   3        9.99      -20.64     57.95 o 
   4  29   3        3.00       12.99     50.44 o 
   5  29   3      193.20      225.35     69.42 o 
   6  29   3       17.47       51.25     48.61 o 
   1  30   3        2.57       18.41     52.28 o 
   2  30   3        0.55       55.33     69.69 o 
   3  30   3       26.49       84.78     90.74 o 
   0   0   4     9146.16    10767.71    564.21 o 
   2   0   4     7391.96     8566.61    305.41 o 
   6   0   4     5113.70     6335.65    255.09 o 
   8   0   4     6698.59     6919.41    346.95 o 
  10   0   4     3016.45     2568.71    273.60 o 
  12   0   4     1402.84     1491.05    166.45 o 
  14   0   4      196.73      554.85    215.02 o 
  16   0   4     3075.19     2052.41    486.18 o 
  18   0   4       92.56       70.46     56.17 o 
  20   0   4     1149.79      920.90    514.44 o 
   1   1   4     1415.94      944.07     36.46 o 
   2   1   4     1641.66     2061.91     58.33 o 
   3   1   4     4068.82     5007.88    187.52 o 
   4   1   4    22971.40    29021.81   1110.30 o 
   5   1   4     4325.79     4371.62    121.48 o 
   6   1   4     4191.42     4074.12    117.00 o 
   7   1   4      159.64      142.80     23.85 o 
   8   1   4      377.98      363.27     44.37 o 
   9   1   4     1160.62     1177.67     77.14 o 
  10   1   4      739.51      794.90     64.57 o 
  11   1   4        0.06       14.12     20.88 o 
  12   1   4     2237.19     2432.01    148.39 o 
  13   1   4      356.96      359.82     54.45 o 
  14   1   4     1400.09     1676.49    137.87 o 
  15   1   4      432.66      415.65     81.43 o 
  17   1   4       41.90       39.98     33.46 o 
  18   1   4        0.24       67.96     55.06 o 
  19   1   4      145.48      155.45     80.79 o 
  20   1   4      546.31      340.68    133.62 o 
   0   2   4    32068.81    39640.52   2214.88 o 
   1   2   4      179.22      178.98     19.28 o 
   2   2   4     1822.88     1763.35     45.52 o 
   3   2   4      928.86      921.46     39.32 o 
   6   2   4     5759.44     7688.79    215.39 o 
   7   2   4      871.90      750.17     47.04 o 
   8   2   4      973.88     1084.47     53.29 o 
   9   2   4      103.45       75.65     21.29 o 
  10   2   4      829.15      689.22     61.03 o 
  11   2   4      532.34      737.74     66.65 o 
  12   2   4     1173.91     1191.89    157.82 o 
  13   2   4      392.94      502.69     63.57 o 
  14   2   4       30.98       60.60     23.41 o 
  15   2   4       18.51       23.19     29.52 o 
  16   2   4     1027.21      860.55    103.24 o 
  17   2   4       51.87       45.92     24.56 o 
  18   2   4      563.87      588.56     87.59 o 
  19   2   4      347.54      193.61     76.98 o 
  20   2   4      347.23      357.96    121.09 o 
   1   3   4     1444.76     1245.12     50.98 o 
   2   3   4     1571.21     1494.63     39.37 o 
   3   3   4      274.54      620.36    111.33 o 
   4   3   4     1128.02     1147.61     54.15 o 
   5   3   4      226.52      243.76     23.14 o 
   6   3   4     2002.32     2051.79     68.67 o 
   8   3   4     1342.08     1364.23     61.25 o 
   9   3   4      383.42      332.07     42.95 o 
  10   3   4       36.16       62.57     17.39 o 
  11   3   4      489.06      489.50     49.45 o 
  12   3   4     3735.21     3654.74    276.01 o 
  13   3   4       12.89        2.42     39.44 o 
  14   3   4      960.45     1088.60     96.32 o 
  15   3   4       15.14       11.89     40.42 o 
  16   3   4      327.23      310.64     75.17 o 
  17   3   4      638.99      583.26     98.10 o 
  18   3   4      118.71       42.63     56.10 o 
  19   3   4        5.90       42.93     54.32 o 
  20   3   4       12.48       93.05     84.78 o 
   0   4   4      551.35      542.25     34.17 o 
   1   4   4      180.44      191.74     22.31 o 
   2   4   4      128.07       65.68     14.86 o 
   3   4   4     3133.75     2452.83    110.04 o 
   4   4   4     9253.87    11444.35    418.01 o 
   5   4   4     2285.47     2067.38     94.02 o 
   6   4   4      120.14      162.10     19.65 o 
   7   4   4     3932.89     3389.79    158.33 o 
   8   4   4     2796.84     2627.35    112.53 o 
   9   4   4      115.33      121.36     30.14 o 
  10   4   4     5588.49     5419.16    380.61 o 
  11   4   4       99.09      117.30     33.80 o 
  12   4   4      924.21      844.19    108.90 o 
  13   4   4       16.63       18.91     35.41 o 
  14   4   4       25.23       92.58     51.02 o 
  15   4   4       14.12       31.37     43.88 o 
  16   4   4      150.66      234.75     62.15 o 
  17   4   4       15.94        3.73     44.88 o 
  18   4   4       95.68      201.71     67.83 o 
  19   4   4        8.31       75.05     60.28 o 
  20   4   4        2.38       55.67     83.98 o 
   1   5   4      491.06      367.25     22.72 o 
   2   5   4     8503.31    11995.15    356.18 o 
   3   5   4     3875.04     3384.38    138.50 o 
   4   5   4      173.25      242.14     29.49 o 
   5   5   4      483.56      394.37     32.84 o 
   6   5   4      254.67      279.73     34.73 o 
   7   5   4      263.31      286.35     34.45 o 
   8   5   4      186.29      114.61     23.75 o 
   9   5   4      230.73      168.22     33.27 o 
  10   5   4      126.43      122.76     35.68 o 
  11   5   4      136.82      213.13     39.97 o 
  12   5   4      136.84      110.35     35.85 o 
  13   5   4      364.84      383.64     51.47 o 
  14   5   4      776.59      665.31     78.18 o 
  15   5   4      173.48      187.22     61.28 o 
  16   5   4      430.04      531.71     96.54 o 
  17   5   4       26.31       10.81     43.38 o 
  18   5   4        4.76       -1.57     48.50 o 
  19   5   4      131.61      110.31     58.19 o 
  20   5   4       92.96      106.84     60.39 o 
   0   6   4     2508.66     2705.22    109.18 o 
   1   6   4      320.30      271.67     24.87 o 
   2   6   4      447.91      483.17     31.41 o 
   3   6   4     6376.49     6353.15    448.94 o 
   4   6   4       18.62       10.95     20.85 o 
   5   6   4      731.71      706.21     42.10 o 
   6   6   4       63.68      106.38     23.99 o 
   7   6   4       10.63       51.44     20.36 o 
   8   6   4        1.99       15.82     17.37 o 
   9   6   4      319.19      393.24     45.36 o 
  10   6   4     1107.53      828.83     59.50 o 
  11   6   4      620.81      861.67     64.67 o 
  12   6   4       29.05       63.13     33.68 o 
  13   6   4      645.38      816.47     75.53 o 
  14   6   4      224.40      150.65     55.98 o 
  15   6   4      411.76      390.08     71.92 o 
  16   6   4      350.21      217.82     58.65 o 
  17   6   4      117.10       56.90     44.63 o 
  18   6   4      278.34      165.69     82.96 o 
  19   6   4      259.73       71.83     57.04 o 
   1   7   4       25.96       28.09     16.01 o 
   2   7   4       53.64       71.41     18.57 o 
   3   7   4     2862.81     2789.29    233.42 o 
   4   7   4     1486.84     1753.25     74.88 o 
   5   7   4      862.87      917.76     75.21 o 
   6   7   4     2607.53     2705.16    108.62 o 
   7   7   4      134.70      109.48     31.99 o 
   8   7   4      224.43      237.33     30.73 o 
   9   7   4       64.85       70.45     22.29 o 
  10   7   4     1841.07     2028.94    130.88 o 
  11   7   4      665.72      687.82     55.47 o 
  12   7   4      189.28      112.35     36.51 o 
  13   7   4     2016.08     2606.68    141.78 o 
  14   7   4       35.46       -0.12     31.75 o 
  15   7   4        3.64        0.02     34.27 o 
  16   7   4        3.22       24.65     42.35 o 
  17   7   4      106.19      114.20     72.13 o 
  18   7   4       51.01       48.84     67.95 o 
  19   7   4       14.10       31.80     70.17 o 
   0   8   4     3432.07     4766.68    327.71 o 
   1   8   4      101.58       72.21     14.94 o 
   2   8   4     1210.66     1466.02     60.46 o 
   3   8   4        0.91       25.96     40.15 o 
   4   8   4       89.39      188.49     28.44 o 
   5   8   4       39.94       71.20     24.05 o 
   6   8   4      346.56      471.31     34.00 o 
   7   8   4      200.31      277.03     43.66 o 
   8   8   4      407.07      310.02     43.77 o 
   9   8   4      165.47      261.63     41.34 o 
  10   8   4     1244.72     1297.15     90.49 o 
  11   8   4      198.09      284.17     46.72 o 
  12   8   4      552.53      636.43     65.18 o 
  13   8   4        0.27       54.69     37.96 o 
  14   8   4      290.12      318.30     55.54 o 
  15   8   4      224.51      240.32     49.86 o 
  16   8   4      170.20      123.20     60.80 o 
  17   8   4       61.00       70.07     66.05 o 
  18   8   4       20.54       41.89     55.02 o 
  19   8   4        0.07       39.50     55.45 o 
   1   9   4      595.09      309.24     43.42 o 
   2   9   4     4025.97     5220.66    246.91 o 
   3   9   4      731.12      816.38     49.18 o 
   4   9   4     3713.92     4637.94    173.21 o 
   5   9   4      343.95      264.11     33.21 o 
   6   9   4      216.26      180.17     23.73 o 
   7   9   4       22.66        1.26     28.93 o 
   8   9   4      256.89      332.74     40.57 o 
   9   9   4      113.43      170.19     53.46 o 
  10   9   4       29.41       16.46     23.35 o 
  11   9   4       54.95       21.11     25.27 o 
  12   9   4        9.17        7.30     31.18 o 
  13   9   4        0.21       43.23     34.45 o 
  14   9   4     1133.53     1157.13    110.38 o 
  15   9   4       25.74      -36.33     37.75 o 
  16   9   4      519.38      679.10    113.35 o 
  17   9   4        2.18      -28.42     50.47 o 
  18   9   4       14.57      -26.40     52.42 o 
  19   9   4      327.95      241.89     79.98 o 
   0  10   4     2751.23     2267.27    214.61 o 
   1  10   4      491.57      389.64     56.62 o 
   2  10   4     5164.27     6483.77    230.59 o 
   3  10   4       79.52      125.99     28.18 o 
   4  10   4      145.47      140.17     31.54 o 
   5  10   4      529.81      598.93     65.39 o 
   6  10   4     2759.94     3727.26    173.52 o 
   7  10   4      468.52      665.16     67.12 o 
   8  10   4     1638.02     1831.27    114.73 o 
   9  10   4        7.12       13.08     24.72 o 
  10  10   4     1261.50     1282.08    105.02 o 
  11  10   4     2002.03     3019.19    169.92 o 
  12  10   4      330.68      345.35     54.22 o 
  13  10   4      333.44      416.60     57.83 o 
  14  10   4       18.63       19.50     31.16 o 
  15  10   4       27.21       84.25     45.93 o 
  16  10   4      211.91      293.49     73.54 o 
  17  10   4        0.10       39.82     48.35 o 
  18  10   4      278.72      202.86     69.45 o 
  19  10   4      168.67      219.26     82.60 o 
   1  11   4      353.79      210.45     23.62 o 
   2  11   4     1008.97     1107.21     62.96 o 
   3  11   4        3.72       16.48     32.18 o 
   4  11   4     2718.52     3508.43    143.24 o 
   5  11   4        0.36       54.20     22.03 o 
   6  11   4     3200.28     3015.85    148.99 o 
   7  11   4      347.39      333.70     52.89 o 
   8  11   4     1672.26     1849.19    123.21 o 
   9  11   4       17.12        5.35     24.38 o 
  10  11   4      299.62      329.89     50.16 o 
  11  11   4       48.63       88.37     29.08 o 
  12  11   4     4859.11     4990.98    357.06 o 
  13  11   4      377.73      480.40     66.95 o 
  14  11   4     1323.04     1440.34    116.89 o 
  15  11   4       30.29       73.72     49.14 o 
  16  11   4       27.43       67.37     50.79 o 
  17  11   4        7.85       17.17     49.33 o 
  18  11   4       83.02       52.64     55.18 o 
   0  12   4     4608.71     5469.45    497.80 o 
   1  12   4      140.68       52.36     33.44 o 
   2  12   4     1873.13     2065.78     95.07 o 
   3  12   4      810.40      739.94     60.85 o 
   4  12   4      334.73      339.87     41.30 o 
   5  12   4        2.48       37.24     23.46 o 
   6  12   4     1417.54     1847.28    113.11 o 
   7  12   4     3404.07     4207.76    228.63 o 
   8  12   4     1488.80     1665.49    117.59 o 
   9  12   4       21.12       55.85     26.98 o 
  10  12   4     3004.34     3213.91    165.32 o 
  11  12   4      106.29      111.33     44.02 o 
  12  12   4      667.04      537.41     91.96 o 
  13  12   4        0.30       40.29     32.44 o 
  14  12   4      232.01      166.28     54.63 o 
  15  12   4      658.66     1129.18    145.13 o 
  16  12   4      187.58      151.45     55.79 o 
  18  12   4     1138.75     1625.12    179.48 o 
   1  13   4       74.47      107.47     44.23 o 
   2  13   4     2897.96     3558.72    205.50 o 
   3  13   4      172.11      156.64     38.33 o 
   4  13   4     4287.04     5347.92    237.68 o 
   5  13   4      268.37      278.07     37.78 o 
   6  13   4     2214.89     2232.34    133.10 o 
   7  13   4      378.68      390.92     65.15 o 
   8  13   4       30.53      -42.31     42.31 o 
   9  13   4      602.11      918.67     90.02 o 
  10  13   4        0.87      -15.16     30.69 o 
  11  13   4       92.97      129.52     45.93 o 
  12  13   4     1168.43     1113.80    134.89 o 
  13  13   4       19.14        6.16     48.34 o 
  14  13   4     1137.96     1215.64    174.38 o 
  15  13   4       56.77      143.91     49.61 o 
  16  13   4      181.36      292.82     69.20 o 
  17  13   4      180.98      262.20     76.60 o 
  18  13   4      176.61       78.36     56.43 o 
   0  14   4     2609.10     2245.29    998.34 o 
   1  14   4      413.82      246.88     57.14 o 
   2  14   4     2546.16     2791.30    188.71 o 
   3  14   4     1407.60     1170.43     71.85 o 
   4  14   4       11.58      -31.62     31.62 o 
   5  14   4       62.45       -3.25     38.03 o 
   6  14   4      654.81      775.50     55.72 o 
   7  14   4      315.79      421.49     61.32 o 
   8  14   4     1293.69     1237.35     96.65 o 
   9  14   4      243.69      249.49     60.41 o 
  10  14   4     1515.89     1633.68    112.10 o 
  11  14   4      579.90      797.96     83.85 o 
  12  14   4       33.13       11.50     40.19 o 
  13  14   4       50.88      122.50     51.78 o 
  15  14   4       16.81       20.41     55.93 o 
  16  14   4      246.77      205.58     75.43 o 
  17  14   4        2.48      -24.44     50.33 o 
   1  15   4        0.06       -2.54     30.53 o 
   2  15   4       18.02       24.21     31.36 o 
   3  15   4        1.47      -32.69     32.69 o 
   4  15   4     1114.72     1079.42     78.41 o 
   5  15   4       97.85       41.42     33.33 o 
   6  15   4     3581.19     4254.15    228.40 o 
   7  15   4       54.86       97.02     40.72 o 
   8  15   4      299.22      230.11     59.14 o 
   9  15   4        0.58       28.52     31.25 o 
  10  15   4      651.11      487.89     44.16 o 
  11  15   4      133.72      165.02     44.91 o 
  12  15   4     1136.92     1138.33    122.13 o 
  13  15   4        5.69       21.05     45.90 o 
  14  15   4      255.52      143.11     59.16 o 
  15  15   4       61.92      138.42     59.94 o 
  16  15   4       17.06       43.88     59.96 o 
  17  15   4       50.48      140.34     74.38 o 
   0  16   4     3476.41     3867.36   1681.17 o 
   2  16   4     1904.46     2251.65    252.30 o 
   3  16   4       92.27       35.50     34.48 o 
   5  16   4       78.37       61.20     35.96 o 
   6  16   4      112.43       52.03     41.10 o 
   7  16   4       28.10       41.40     26.90 o 
   8  16   4      516.89      471.54     76.62 o 
   9  16   4      623.32      718.29     82.83 o 
  10  16   4       45.22       63.05     28.94 o 
  11  16   4       32.36        6.23     26.22 o 
  12  16   4      283.60      192.81     51.61 o 
  13  16   4       56.63       26.00     64.25 o 
  14  16   4        1.36       -5.22     47.32 o 
  15  16   4      118.16      273.32     89.82 o 
  16  16   4      404.26      444.47    132.80 o 
   1  17   4        3.90       -5.23     23.46 o 
   2  17   4      952.69      930.95    115.67 o 
   3  17   4      350.48      253.47     65.42 o 
   4  17   4     1606.91     2099.61    237.11 o 
   5  17   4     1989.49     1856.06    154.37 o 
   6  17   4       91.03       76.28     41.82 o 
   7  17   4      304.54      309.74     63.82 o 
   8  17   4       53.16       33.75     24.30 o 
   9  17   4      608.87      770.26     93.63 o 
  10  17   4      184.64       66.07     29.22 o 
  11  17   4        3.25       95.02     40.17 o 
  12  17   4        2.49      -19.73     33.63 o 
  13  17   4      354.21      391.15    117.53 o 
  14  17   4      198.00      186.34     65.27 o 
  15  17   4       15.45      136.99     86.14 o 
  16  17   4      388.53      463.54    177.39 o 
   0  18   4       46.44       40.36     49.58 o 
   1  18   4        2.49       -4.31     26.99 o 
   2  18   4       77.56       66.52     26.14 o 
   3  18   4      270.01      135.68     59.05 o 
   4  18   4      375.83      305.78     75.57 o 
   5  18   4      167.29      119.30     50.92 o 
   6  18   4      366.27      366.63     68.64 o 
   7  18   4       19.52       14.24     27.53 o 
   8  18   4     1430.94     1789.48    161.98 o 
   9  18   4      175.29      161.26     43.94 o 
  10  18   4      167.96       91.15     32.67 o 
  11  18   4      226.51      246.54     56.90 o 
  12  18   4        4.65       18.10     34.34 o 
  13  18   4       20.28       65.32     43.87 o 
  14  18   4       23.68       59.52     72.26 o 
  15  18   4       61.75      119.00     76.40 o 
   1  19   4     1205.98      845.61    184.27 o 
   2  19   4      411.18      561.12    116.98 o 
   3  19   4       82.99        9.98     22.56 o 
   4  19   4       94.51       53.76     32.48 o 
   5  19   4       23.78       35.27     35.47 o 
   6  19   4      110.47       71.54     28.75 o 
   7  19   4        5.23        4.25     23.04 o 
   8  19   4       76.84       19.01     25.74 o 
   9  19   4      320.48      514.39     76.13 o 
  10  19   4      121.84       71.83     36.35 o 
  11  19   4      106.47       92.52     51.01 o 
  12  19   4      306.86      270.98     53.50 o 
  13  19   4      249.91      184.56     77.64 o 
  14  19   4        7.78       -7.95     63.39 o 
  15  19   4      114.91      223.12     81.59 o 
   0  20   4      767.14      698.10    303.30 o 
   1  20   4      148.84       44.95     42.28 o 
   2  20   4        9.38        3.28     22.37 o 
   3  20   4        9.13       18.88     26.87 o 
   4  20   4        8.09       16.13     18.11 o 
   5  20   4      107.12       65.38     39.42 o 
   6  20   4       30.64       16.84     29.19 o 
   7  20   4       47.60       27.28     24.22 o 
   8  20   4      164.98       66.52     29.47 o 
   9  20   4       52.21       63.75     67.15 o 
  10  20   4      225.41      113.79     40.72 o 
  11  20   4       10.83       80.37     42.19 o 
  12  20   4      285.45      280.56     70.54 o 
  13  20   4        1.33       -3.51     51.64 o 
  14  20   4        9.64       15.35     61.06 o 
   1  21   4       67.27        5.10     37.28 o 
   2  21   4      193.31       99.69     47.60 o 
   3  21   4      119.07       77.74     56.74 o 
   4  21   4      531.80      475.74    107.79 o 
   5  21   4       26.99       53.53     24.92 o 
   6  21   4      190.96      146.15     27.37 o 
   7  21   4       65.89       -3.30     31.03 o 
   8  21   4       51.52       40.17     26.61 o 
   9  21   4      482.88      778.86    108.06 o 
  10  21   4       15.62       20.71     52.36 o 
  11  21   4        0.96       10.25     53.13 o 
  12  21   4      161.28      119.90     58.98 o 
  13  21   4       13.31      101.39     60.52 o 
   0  22   4      206.91       42.92     68.15 o 
   1  22   4       26.27       23.76     46.63 o 
   2  22   4      562.35      714.07    194.41 o 
   3  22   4        4.30        9.99     38.99 o 
   4  22   4       70.48       36.44     40.18 o 
   5  22   4       20.64       38.32     39.12 o 
   6  22   4       73.54       46.54     27.67 o 
   7  22   4        4.65       44.11     25.36 o 
   8  22   4      690.44      816.74    199.82 o 
   9  22   4      104.76      235.95     85.96 o 
  10  22   4      491.06      663.43    152.60 o 
  11  22   4        0.73      -49.98     68.60 o 
  12  22   4      169.31      130.99     94.21 o 
  13  22   4        0.24      -78.54     78.54 o 
   1  23   4      132.39       75.47     80.70 o 
   2  23   4      101.71      110.78     79.17 o 
   3  23   4       95.29       48.76     34.16 o 
   4  23   4      911.49     1136.70    360.54 o 
   5  23   4       26.89        7.50     42.18 o 
   6  23   4      414.95      178.52     63.34 o 
   7  23   4        0.82       -0.92     28.27 o 
   8  23   4        2.06       -1.56     56.51 o 
   9  23   4       96.62      146.97     76.87 o 
  10  23   4       96.16       70.14     97.12 o 
  11  23   4       92.06       41.07     70.34 o 
  12  23   4      228.12      242.99     92.86 o 
   0  24   4      673.40      845.34    690.12 o 
   1  24   4        0.76       39.50     67.43 o 
   2  24   4     1723.57     2646.10    863.44 o 
   3  24   4      200.17       46.56     58.83 o 
   4  24   4      147.83      142.34     67.89 o 
   5  24   4        7.93       21.47     34.81 o 
   6  24   4      292.74      164.19    112.16 o 
   7  24   4        9.25       31.76     53.89 o 
   8  24   4      113.58      156.19     74.19 o 
   9  24   4       97.96      385.26    110.84 o 
  10  24   4       45.18      -14.41     59.36 o 
  11  24   4       53.25       65.12     80.03 o 
   1  25   4       79.05       54.23     39.69 o 
   2  25   4      192.55      205.05    128.70 o 
   4  25   4      467.28      566.49    206.80 o 
   5  25   4      125.72      213.06     72.75 o 
   6  25   4      549.02      786.87    139.52 o 
   7  25   4        0.70      -43.32     64.47 o 
   8  25   4       10.52      -19.11     62.22 o 
   9  25   4       50.51      170.08     81.68 o 
  10  25   4      216.83      166.24     84.47 o 
   0  26   4      336.89      399.51    459.41 o 
   1  26   4        0.75       30.43     60.45 o 
   2  26   4      226.66      201.65    140.43 o 
   3  26   4        0.09        3.24     36.89 o 
   4  26   4      106.90       32.01    114.05 o 
   5  26   4       60.66       36.00     61.46 o 
   6  26   4       72.28       62.63     58.51 o 
   7  26   4        1.04      -25.21     75.66 o 
   8  26   4      451.57      763.14    213.86 o 
   1  27   4       60.31      -16.87     39.48 o 
   2  27   4      305.81      328.66    232.99 o 
   3  27   4        1.49       11.06    100.15 o 
   4  27   4      139.74      159.03     80.42 o 
   5  27   4       18.44       78.15     71.09 o 
   6  27   4      108.45       20.18     55.06 o 
   7  27   4        3.08       -7.55     70.32 o 
   0  28   4      511.25      636.21    583.04 o 
   1  28   4       71.47       84.73     71.57 o 
   2  28   4       70.23      113.12     95.86 o 
   3  28   4       14.04      -70.97     86.14 o 
   4  28   4       20.91       82.35     78.03 o 
   1   0   5     1706.48     1561.48     95.37 o 
   3   0   5        0.42       49.84     29.68 o 
   5   0   5      292.13      249.63     43.18 o 
   7   0   5      701.99      894.88    103.24 o 
   9   0   5     1013.09     1112.50     92.39 o 
  11   0   5       90.46       75.57     43.93 o 
  13   0   5      182.59      146.01     79.54 o 
  15   0   5      254.69      128.29     57.71 o 
  17   0   5      385.32      355.77    167.48 o 
   0   1   5     2874.22     2381.53    190.33 o 
   1   1   5      362.15      383.12     31.53 o 
   2   1   5      159.04      122.71     22.16 o 
   3   1   5     1422.09     1494.39     61.10 o 
   4   1   5     1456.03     1401.57     61.18 o 
   5   1   5     1324.71     1351.54     81.87 o 
   6   1   5     1657.06     1601.72     95.21 o 
   7   1   5       69.71      110.70     27.38 o 
   8   1   5        2.05       20.49     23.12 o 
   9   1   5       71.71       82.53     26.68 o 
  10   1   5      371.27      309.71     58.72 o 
  11   1   5      333.39      308.14     44.45 o 
  12   1   5      376.62      319.41     38.38 o 
  13   1   5     1788.43     1916.39    219.53 o 
  14   1   5      222.42      129.57     34.45 o 
  15   1   5      117.63       80.26     28.19 o 
  16   1   5       19.81       12.49     38.50 o 
  17   1   5      256.88       86.31     66.05 o 
  18   1   5      171.28      101.08     66.34 o 
   1   2   5     2234.17     2578.71     76.45 o 
   2   2   5       61.46       74.44     19.89 o 
   3   2   5       12.25       24.22     18.96 o 
   4   2   5      772.02      945.75     53.01 o 
   5   2   5      203.87      235.51     33.17 o 
   6   2   5      369.67      343.82     40.03 o 
   7   2   5       17.42       48.97     27.88 o 
   8   2   5       98.37      149.08     28.21 o 
   9   2   5     1217.71     1061.84     73.04 o 
  10   2   5      154.39      191.52     39.72 o 
  11   2   5      570.41      407.14     50.15 o 
  12   2   5       17.55       21.90     23.36 o 
  13   2   5       27.18       61.16     23.65 o 
  14   2   5      157.99       65.83     46.12 o 
  15   2   5      584.52      321.53     75.73 o 
  16   2   5       31.32       -5.11     35.85 o 
  17   2   5      225.92      113.28     65.80 o 
  18   2   5        2.92       69.96     71.41 o 
   0   3   5      511.36      470.96     38.17 o 
   1   3   5      555.72      740.34     35.93 o 
   2   3   5       20.62       58.65     18.06 o 
   3   3   5      561.23      626.92     41.30 o 
   4   3   5      676.39     1017.57     61.51 o 
   5   3   5      245.69      284.50     39.30 o 
   6   3   5      180.81       92.91     36.25 o 
   7   3   5     1175.40     1337.61     86.17 o 
   8   3   5     1336.97     1664.46    126.06 o 
   9   3   5     1823.97     1855.78    130.88 o 
  10   3   5     1071.97      963.11     78.76 o 
  11   3   5      339.65      381.68     54.49 o 
  12   3   5       45.81       84.10     36.87 o 
  13   3   5      888.36      863.70    117.03 o 
  14   3   5      248.50      135.39     45.73 o 
  15   3   5      215.91      162.48     55.24 o 
  16   3   5        7.50       -6.46     41.58 o 
  17   3   5       81.23       56.29     48.80 o 
  18   3   5      494.41      238.75    100.29 o 
   1   4   5     7958.10    10569.27    287.96 o 
   2   4   5      234.33      200.96     31.28 o 
   3   4   5      187.61      219.36     28.99 o 
   4   4   5     1300.10     1133.12     72.49 o 
   5   4   5       51.32       32.20     25.46 o 
   6   4   5     1760.71     2127.01    104.10 o 
   7   4   5       71.40       57.61     22.60 o 
   8   4   5      748.18      966.57     74.49 o 
   9   4   5      500.71      601.76     65.45 o 
  10   4   5      185.20      244.91     40.81 o 
  11   4   5       24.84       38.99     32.81 o 
  12   4   5      136.81      201.76     44.88 o 
  13   4   5        4.29       44.70     38.52 o 
  14   4   5       22.82       79.44     40.86 o 
  15   4   5      598.00      311.95     64.10 o 
  16   4   5      172.20       99.97     53.15 o 
  17   4   5      272.49      145.65     59.85 o 
  18   4   5       20.73       28.74     67.46 o 
   0   5   5     1698.07     1218.29     63.19 o 
   1   5   5       22.20       19.23     15.62 o 
   2   5   5        2.66       35.88     25.89 o 
   3   5   5     1630.61     2124.59     86.36 o 
   4   5   5       32.05       73.00     27.45 o 
   5   5   5      122.46      152.84     34.58 o 
   6   5   5      100.09       43.80     30.70 o 
   7   5   5      108.52      149.54     42.09 o 
   8   5   5      869.73      928.18     81.09 o 
   9   5   5       91.58       42.56     25.06 o 
  10   5   5       40.03       49.94     26.47 o 
  11   5   5     1795.09     1579.99    155.34 o 
  12   5   5      438.73      446.37     64.47 o 
  13   5   5      452.69      358.93     61.78 o 
  14   5   5      511.82      506.79     81.77 o 
  15   5   5      314.85      242.33     65.06 o 
  16   5   5       81.83       38.65     49.08 o 
  17   5   5       38.62       21.92     48.79 o 
  18   5   5        9.98       46.86     49.53 o 
   1   6   5     1368.77     2105.08     81.08 o 
   2   6   5     1182.17     1068.28     57.77 o 
   3   6   5       22.50       76.95     23.59 o 
   4   6   5      380.03      477.82     41.49 o 
   5   6   5       18.75       18.72     25.11 o 
   6   6   5      734.81      952.16     61.08 o 
   7   6   5        9.47      -21.83     33.55 o 
   8   6   5       59.22       85.78     40.80 o 
   9   6   5      134.88      123.34     27.98 o 
  10   6   5      455.19      469.18     72.81 o 
  11   6   5      220.61      178.77     34.25 o 
  12   6   5     1502.73     1567.97    189.67 o 
  13   6   5       95.53       68.07     36.55 o 
  14   6   5      546.01      596.72    114.21 o 
  15   6   5      765.24      907.32    153.67 o 
  16   6   5      269.79      189.39     62.40 o 
  17   6   5      305.35      281.33     79.14 o 
  18   6   5       51.14       79.41     56.61 o 
   0   7   5       19.50       41.28     17.37 o 
   1   7   5     1400.18     2179.76     84.87 o 
   2   7   5      192.22      133.14     20.92 o 
   3   7   5      467.70      607.28     42.98 o 
   4   7   5     1917.25     1956.07    106.03 o 
   5   7   5      276.80      323.42     42.00 o 
   6   7   5       49.02       17.17     29.24 o 
   7   7   5      412.88      468.76     53.91 o 
   8   7   5       64.68      165.81     45.40 o 
   9   7   5       50.79       46.02     39.31 o 
  10   7   5      233.15      286.51     50.34 o 
  11   7   5       16.81       16.44     23.16 o 
  12   7   5      394.39      417.64     74.45 o 
  13   7   5     1380.87     1244.15    124.74 o 
  14   7   5      190.52       96.73     45.84 o 
  15   7   5      181.90      151.27     45.64 o 
  16   7   5       92.31       67.72     45.02 o 
  17   7   5        4.42       29.82     44.01 o 
  18   7   5       84.30       78.93     50.84 o 
   1   8   5      159.95      213.45     27.74 o 
   2   8   5       58.25       40.05     18.83 o 
   3   8   5       19.93       29.96     22.74 o 
   4   8   5       60.00       98.30     35.66 o 
   5   8   5      341.88      476.31     46.26 o 
   6   8   5       96.99       89.17     30.10 o 
   7   8   5      470.91      416.50     57.77 o 
   8   8   5      105.54      126.33     47.35 o 
   9   8   5       58.19       35.65     41.32 o 
  10   8   5      185.45      371.26     71.82 o 
  11   8   5      199.35      177.11     42.76 o 
  12   8   5      192.68      182.65     40.20 o 
  13   8   5      348.24      229.60     68.04 o 
  14   8   5       16.57       66.32     36.37 o 
  15   8   5        1.81        6.54     33.99 o 
  16   8   5      111.87      129.07     53.93 o 
  17   8   5      299.11      261.99     65.94 o 
   0   9   5      231.83      104.67     46.18 o 
   1   9   5      261.18      435.38     34.77 o 
   2   9   5       51.46       69.08     22.43 o 
   3   9   5       40.14       51.07     23.09 o 
   4   9   5      494.73      539.01     67.96 o 
   5   9   5        6.42       11.17     25.94 o 
   6   9   5       99.95       59.21     28.11 o 
   7   9   5      164.11      256.93     50.89 o 
   8   9   5      263.60      521.62    106.32 o 
   9   9   5       34.16       71.87     44.88 o 
  10   9   5       66.30       66.64     55.96 o 
  11   9   5      375.62      428.91     62.19 o 
  12   9   5      469.48      514.47     80.27 o 
  13   9   5     1393.46     1361.60    180.53 o 
  14   9   5       47.63       10.10     34.84 o 
  15   9   5       96.82      101.19     46.97 o 
  16   9   5       28.49       44.13     43.63 o 
  17   9   5       47.58       73.03     68.91 o 
   1  10   5      231.37      165.28     25.43 o 
   2  10   5     1066.31     1060.83     55.40 o 
   3  10   5      112.21      164.12     37.54 o 
   4  10   5      140.95      110.72     30.78 o 
   5  10   5      555.90      738.22     56.56 o 
   6  10   5       29.59       37.84     25.19 o 
   7  10   5       48.28       29.49     18.46 o 
   8  10   5      577.97      654.13     70.35 o 
   9  10   5       60.49       30.49     45.16 o 
  10  10   5      630.36      730.78     93.60 o 
  11  10   5     1083.87     1077.44    142.54 o 
  12  10   5        0.90       67.76     45.79 o 
  13  10   5      199.28      172.32     60.92 o 
  14  10   5       11.46       53.85     35.02 o 
  15  10   5      228.28      268.13     54.28 o 
  16  10   5      391.30      662.57    126.74 o 
  17  10   5       13.00       64.65     67.48 o 
   0  11   5       51.99       32.05     36.54 o 
   1  11   5      186.27      163.13     19.04 o 
   2  11   5        4.69        9.23     32.44 o 
   3  11   5     1355.67     2029.99     91.15 o 
   4  11   5        0.72       -6.42     37.07 o 
   5  11   5      219.37      176.33     36.97 o 
   6  11   5        0.00       66.13     27.26 o 
   7  11   5      683.12      659.06     74.69 o 
   8  11   5      267.45      328.95     57.44 o 
   9  11   5      214.67      308.34     57.36 o 
  10  11   5      102.62      146.53     59.98 o 
  11  11   5       23.08       77.20     59.48 o 
  12  11   5        2.31      -31.04     55.09 o 
  13  11   5      712.52      758.83    140.41 o 
  14  11   5      268.03      264.07     66.54 o 
  15  11   5      149.70      223.10     73.97 o 
  16  11   5       31.99       67.13     64.59 o 
  17  11   5        0.70        6.30     56.85 o 
   1  12   5      687.44      623.78     56.67 o 
   2  12   5     2660.24     2140.65    114.46 o 
   3  12   5      365.44      485.01     50.46 o 
   4  12   5      106.01      111.42     31.16 o 
   5  12   5     1907.66     2386.80    128.21 o 
   6  12   5      844.15      685.52     59.79 o 
   7  12   5       98.10      109.88     43.36 o 
   8  12   5      200.87      257.58     60.24 o 
   9  12   5       43.23       65.76     42.71 o 
  10  12   5      215.53      272.92     70.82 o 
  11  12   5      141.85      156.33     70.99 o 
  12  12   5        3.20        0.08     50.33 o 
  13  12   5      120.45       72.32     36.89 o 
  14  12   5      187.10      184.06     79.56 o 
  15  12   5      659.52      851.60    135.63 o 
  16  12   5      248.93      394.69    105.98 o 
   0  13   5      263.66      122.50    268.04 o 
   1  13   5        0.17       10.58     11.72 o 
   2  13   5        5.26       -7.85     19.61 o 
   3  13   5      535.67      555.31     52.16 o 
   4  13   5      154.69       87.65     38.71 o 
   5  13   5      703.70      827.33     71.64 o 
   6  13   5      862.37     1238.10    118.72 o 
   7  13   5      187.79      249.99     52.47 o 
   8  13   5       18.31       48.93     43.78 o 
   9  13   5       83.61       78.81     50.85 o 
  10  13   5       97.19      129.82     59.70 o 
  11  13   5      265.37      251.86     83.34 o 
  12  13   5        8.85       46.87     62.27 o 
  13  13   5      831.75      790.73    125.62 o 
  14  13   5        1.26        6.29     53.35 o 
  15  13   5        0.39       26.01     63.79 o 
  16  13   5        0.54       83.44     83.16 o 
   1  14   5      695.80     1249.39    181.18 o 
   2  14   5      746.61      494.84    112.99 o 
   3  14   5       14.05       -0.91     22.29 o 
   4  14   5        0.03       16.77     25.03 o 
   5  14   5       13.16      -15.37     38.00 o 
   6  14   5     1433.26     1922.58    147.19 o 
   7  14   5      555.58      487.59     70.79 o 
   8  14   5       16.47      -27.96     38.53 o 
   9  14   5        1.05       10.62     41.02 o 
  10  14   5        1.51      103.02     58.70 o 
  11  14   5      452.48      368.22     87.60 o 
  12  14   5      241.65      225.45     83.95 o 
  13  14   5       64.27        2.23     62.61 o 
  14  14   5        7.65      105.64     77.68 o 
  15  14   5      587.77      467.41    113.36 o 
  16  14   5        0.38       47.96     73.88 o 
   0  15   5      149.66      156.56    159.27 o 
   1  15   5      231.25      382.96    140.89 o 
   2  15   5        0.16        5.32     34.33 o 
   3  15   5     1243.29     1600.81    135.15 o 
   4  15   5       19.97        6.36     27.96 o 
   5  15   5        8.76        8.37     31.80 o 
   6  15   5       76.17       65.77     28.28 o 
   7  15   5      288.15      388.65     67.67 o 
   8  15   5      431.93      519.61     81.55 o 
   9  15   5      108.49      181.08     64.67 o 
  10  15   5      242.95      254.43     73.83 o 
  11  15   5      709.68      570.43    111.77 o 
  12  15   5       11.76        6.67     58.68 o 
  13  15   5      278.70      221.89     80.15 o 
  14  15   5       26.92      103.06     80.55 o 
  15  15   5       24.48       86.35     92.49 o 
   1  16   5      687.49     1515.99    255.64 o 
   2  16   5      364.29      209.07    101.74 o 
   3  16   5      279.33      252.36     74.08 o 
   4  16   5       78.29       35.62     28.97 o 
   5  16   5      109.15      167.97     37.39 o 
   6  16   5       52.36      110.41     33.01 o 
   7  16   5       34.06      118.93     49.91 o 
   8  16   5      151.79      144.03     54.11 o 
   9  16   5      674.59      839.42    140.64 o 
  10  16   5        0.03       75.03     53.87 o 
  11  16   5       95.25       83.24     63.78 o 
  12  16   5      255.69      398.13     88.59 o 
  13  16   5        9.41       26.05     65.53 o 
  14  16   5       25.89      -13.50     64.16 o 
  15  16   5      524.70      467.67    129.25 o 
   0  17   5      819.20     1250.55    363.80 o 
   1  17   5       32.74       59.64     47.67 o 
   2  17   5       35.04       -1.30     28.29 o 
   3  17   5       11.03       15.96     31.03 o 
   4  17   5     1162.48     1130.64    159.36 o 
   5  17   5        1.09       -6.20     29.37 o 
   6  17   5      289.31      228.98     45.69 o 
   7  17   5        1.64       14.82     49.38 o 
   8  17   5      294.69      303.69     71.26 o 
   9  17   5       22.01       97.03     61.37 o 
  10  17   5      204.89      375.93     84.17 o 
  11  17   5      487.98      522.45     90.66 o 
  12  17   5      209.03      208.00     83.08 o 
  13  17   5      583.44      637.67    128.98 o 
  14  17   5      109.20      192.53     96.65 o 
   1  18   5     1209.19     2144.25    198.41 o 
   2  18   5        0.43        3.53     39.87 o 
   3  18   5       30.54       56.72     37.18 o 
   4  18   5      101.92       33.02     35.86 o 
   5  18   5      325.97      298.56     67.33 o 
   6  18   5        0.31       31.38     31.92 o 
   7  18   5        7.35       43.00     49.84 o 
   8  18   5       38.60       47.06     49.74 o 
   9  18   5       83.89      116.08     60.81 o 
  10  18   5      146.17      223.79     62.56 o 
  11  18   5       64.07       91.46     66.84 o 
  12  18   5      122.24      220.61     78.92 o 
  13  18   5        0.05       60.00     71.19 o 
   0  19   5     1113.03      322.86    553.93 o 
   1  19   5       51.92       77.27     43.09 o 
   2  19   5       35.05       14.70     28.44 o 
   3  19   5       57.91       19.94     43.79 o 
   4  19   5      175.78       90.52     46.19 o 
   5  19   5       63.15       87.84     41.25 o 
   6  19   5        0.26      -10.61     37.45 o 
   7  19   5       65.77       32.57     19.67 o 
   8  19   5       38.05       82.43     52.75 o 
   9  19   5        0.49       63.71     56.01 o 
  10  19   5      101.67      180.99     68.54 o 
  11  19   5       37.77      129.24     67.57 o 
  12  19   5        1.00       32.50     60.45 o 
  13  19   5       12.32       59.66     73.64 o 
   1  20   5        8.08      -43.01     43.01 o 
   2  20   5        0.08       22.52     52.71 o 
   3  20   5       66.62       85.99     63.13 o 
   4  20   5       40.95        3.88     37.22 o 
   5  20   5       89.84      193.49     65.90 o 
   6  20   5      138.41      180.24     60.46 o 
   7  20   5      314.61      345.93    134.29 o 
   8  20   5       10.18       60.79     63.06 o 
   9  20   5        2.12      -41.34     46.70 o 
  10  20   5        6.84       52.60     49.74 o 
  11  20   5       90.71       34.95     51.75 o 
  12  20   5       53.91      120.99     71.79 o 
   0  21   5        0.19       -2.06     15.75 o 
   1  21   5      257.30      488.95    151.23 o 
   2  21   5      101.16       67.57     53.21 o 
   3  21   5       27.10       56.67     54.31 o 
   4  21   5       13.72       43.85     80.28 o 
   5  21   5       23.87      147.38     52.41 o 
   6  21   5       11.11      -39.67     67.67 o 
   7  21   5       20.86       29.11     55.95 o 
   8  21   5       10.08      129.22     76.72 o 
   9  21   5       44.93       23.89     58.99 o 
  10  21   5        2.30      103.60     70.38 o 
  11  21   5       21.00      -20.84     49.40 o 
   1  22   5       32.45       93.11     73.26 o 
   2  22   5        5.06       34.28     45.91 o 
   3  22   5       12.33        6.17     66.72 o 
   4  22   5       17.32        8.67     70.65 o 
   5  22   5      147.63      247.86     92.39 o 
   6  22   5       15.93       -8.77     45.68 o 
   7  22   5        0.46       35.46     58.11 o 
   8  22   5        0.01       77.17     63.70 o 
   9  22   5       19.54       66.38     81.38 o 
  10  22   5        3.96       80.13     77.52 o 
   0  23   5      413.47     1237.54    466.02 o 
   1  23   5        0.95      -42.56     42.56 o 
   2  23   5        5.83       38.50     40.98 o 
   3  23   5      107.75       67.14     42.06 o 
   4  23   5      150.04      161.20     53.26 o 
   5  23   5        4.19      -10.80     53.48 o 
   6  23   5       59.44       78.87     70.18 o 
   7  23   5       10.31       -8.81     56.94 o 
   8  23   5       71.58       51.96     73.74 o 
   9  23   5        1.18       44.21     63.70 o 
   1  24   5      105.84      283.91    195.69 o 
   2  24   5       36.69       94.48    116.60 o 
   3  24   5        9.04      116.27     65.05 o 
   4  24   5       39.83       19.58     48.50 o 
   5  24   5       34.83       58.45     48.07 o 
   6  24   5       55.26      194.77     67.94 o 
   7  24   5        1.15      -28.89     63.84 o 
   8  24   5       25.55       24.55     62.11 o 
   0  25   5       80.33      -67.75    219.01 o 
   1  25   5       96.78      683.47    262.84 o 
   2  25   5       25.02        5.72    102.27 o 
   3  25   5       68.94       18.62    143.46 o 
   4  25   5      121.61      141.00     64.84 o 
   5  25   5       57.89      -56.36     89.50 o 
   6  25   5       32.55      156.11     67.34 o 
   1  26   5       93.84      197.44    195.88 o 
   2  26   5       10.09      -35.22    114.12 o 
   3  26   5        1.55       22.32    148.51 o 
   4  26   5        5.35       78.66    165.81 o 
   0   0   6     5798.70     5755.58    641.79 o 
   2   0   6     4371.64     4522.62    276.57 o 
   4   0   6     1704.71     1979.07    156.14 o 
   6   0   6     1835.35     3079.79    327.21 o 
   8   0   6     2078.29     2161.16    256.66 o 
  10   0   6      691.24      549.65    160.66 o 
  12   0   6      117.11      112.34     46.05 o 
  14   0   6      101.02      274.89     99.47 o 
  16   0   6      112.40       34.87     72.87 o 
   1   1   6       12.37       19.36     19.94 o 
   2   1   6     2300.01     2379.49    152.53 o 
   3   1   6        6.52       27.06     24.89 o 
   4   1   6     1191.40     1175.72     90.11 o 
   5   1   6      372.62      283.46     63.20 o 
   6   1   6      969.84      754.08    137.91 o 
   7   1   6       21.59      -34.38     34.38 o 
   8   1   6        1.33       90.82     36.97 o 
   9   1   6      594.56      609.55     73.28 o 
  10   1   6      228.14      219.15     44.21 o 
  11   1   6       55.82       83.80     31.50 o 
  12   1   6      438.70      424.34     77.11 o 
  13   1   6      292.43      216.43     59.36 o 
  14   1   6     1105.44     1033.83    144.61 o 
  15   1   6        0.00      -17.94     43.92 o 
  16   1   6       22.60       37.88     50.49 o 
   0   2   6     1097.39      996.95     79.67 o 
   1   2   6       81.35       88.00     24.15 o 
   2   2   6     1283.37     1130.05     65.75 o 
   3   2   6       75.32       32.60     23.31 o 
   4   2   6     1954.30     2435.57    167.19 o 
   5   2   6      178.69      109.27     36.84 o 
   6   2   6        1.37        4.17     20.81 o 
   7   2   6       46.96       62.40     33.41 o 
   8   2   6     3115.60     3209.73    289.11 o 
   9   2   6       21.28       33.70     35.23 o 
  10   2   6     2111.96     2723.29    227.05 o 
  11   2   6      413.15      394.96     92.36 o 
  12   2   6      335.24      263.61     49.74 o 
  13   2   6       26.18       30.62     37.65 o 
  14   2   6      623.18      649.82    135.91 o 
  15   2   6       20.77       26.68     43.21 o 
  16   2   6      129.55      115.96     53.40 o 
   1   3   6      106.23      108.65     22.45 o 
   2   3   6     2222.82     2891.05    123.32 o 
   3   3   6        2.52       31.10     19.14 o 
   4   3   6      695.48      983.59     75.36 o 
   5   3   6      433.86      475.27     74.55 o 
   6   3   6      127.59      109.33     24.02 o 
   7   3   6       23.68      -10.59     18.61 o 
   8   3   6        8.93       80.09     35.10 o 
   9   3   6      188.04      185.11     38.62 o 
  10   3   6      604.12      662.42    106.83 o 
  11   3   6      230.68      203.16     53.57 o 
  12   3   6      763.24      763.81    131.98 o 
  13   3   6       57.68       98.01     42.12 o 
  14   3   6      529.21      389.23    107.71 o 
  15   3   6        0.32        3.51     32.40 o 
  16   3   6      338.56      488.59    120.36 o 
   0   4   6     6665.81     9119.33    611.13 o 
   1   4   6       16.13       19.39     17.73 o 
   2   4   6     2209.42     2875.64    130.94 o 
   3   4   6       19.43       11.19     19.06 o 
   4   4   6      693.58      880.64    100.26 o 
   5   4   6       17.05       78.26     33.75 o 
   6   4   6      227.71      242.92     51.18 o 
   7   4   6        1.55       41.94     42.18 o 
   8   4   6      232.87      257.76     64.31 o 
   9   4   6        1.19        1.13     24.74 o 
  10   4   6       15.55       34.05     27.21 o 
  11   4   6      138.34       89.50     34.87 o 
  12   4   6      896.38      604.53    145.22 o 
  13   4   6       80.51       82.76     38.71 o 
  14   4   6       37.38       42.05     37.58 o 
  15   4   6        0.93       64.58     46.87 o 
  16   4   6      364.48      307.13    107.13 o 
   1   5   6      103.34       57.49     16.44 o 
   2   5   6      546.13      616.81     52.85 o 
   3   5   6      856.37      802.78     63.38 o 
   4   5   6       51.01       55.56     37.93 o 
   5   5   6       41.10       24.26     30.75 o 
   6   5   6     1279.89     1588.91     97.29 o 
   7   5   6        7.05       52.71     40.61 o 
   8   5   6      616.25      796.93     77.52 o 
   9   5   6       21.08      -14.57     40.08 o 
  10   5   6      189.47      192.85     64.92 o 
  11   5   6        6.81      -22.82     25.91 o 
  12   5   6      354.73      276.93     51.76 o 
  13   5   6        2.41       -8.26     29.73 o 
  14   5   6      376.37      443.12    126.50 o 
  15   5   6       13.73       87.43     58.47 o 
  16   5   6       27.72       41.00     54.80 o 
   0   6   6      159.74      183.91     24.89 o 
   1   6   6       75.98       64.61     23.05 o 
   2   6   6      605.73      690.37     54.42 o 
   3   6   6       30.83       46.23     26.64 o 
   4   6   6       14.77       29.60     21.45 o 
   5   6   6       38.94       54.22     35.06 o 
   6   6   6      176.90      183.56     43.01 o 
   7   6   6      410.11      491.42     70.87 o 
   8   6   6      288.86      353.16     75.30 o 
   9   6   6       88.73       44.45     50.77 o 
  10   6   6       30.70       45.58     48.17 o 
  11   6   6      343.03      291.96     70.01 o 
  12   6   6        8.48       27.14     24.62 o 
  13   6   6       87.91       91.53     57.61 o 
  14   6   6      225.80      275.18     79.11 o 
  15   6   6       21.38       54.39     53.98 o 
  16   6   6       41.10       89.04     64.61 o 
   1   7   6       16.99       12.28     18.88 o 
   2   7   6     2175.81     3035.49    125.83 o 
   3   7   6      526.40      520.91     58.89 o 
   4   7   6     1195.29     1596.58     86.30 o 
   5   7   6     1450.61     1242.11     83.22 o 
   6   7   6      246.27      197.94     49.25 o 
   7   7   6      221.03      298.68     64.53 o 
   8   7   6      222.09      114.03     62.05 o 
   9   7   6      284.08      470.75     77.07 o 
  10   7   6      559.52      571.19     87.24 o 
  11   7   6       30.06       82.27     60.66 o 
  12   7   6       19.06       37.97     52.27 o 
  13   7   6       10.99       38.15     46.62 o 
  14   7   6      356.28      341.11     79.99 o 
  15   7   6       20.13       20.77     56.05 o 
  16   7   6      233.47      161.30     86.61 o 
   0   8   6     1344.47     1888.73    138.48 o 
   1   8   6      141.56      105.16     22.43 o 
   2   8   6      163.20      162.58     31.94 o 
   3   8   6      224.65      208.07     40.45 o 
   4   8   6       94.39      112.45     31.18 o 
   5   8   6       97.51       99.38     33.98 o 
   6   8   6     1255.79     1629.84    108.63 o 
   7   8   6      318.44      320.98     60.83 o 
   8   8   6      212.96      316.49     61.36 o 
   9   8   6       21.50      170.27     64.92 o 
  10   8   6      122.36       95.33     58.34 o 
  11   8   6        0.01       14.37     45.05 o 
  12   8   6       67.71       84.83     65.64 o 
  13   8   6        1.21       80.18     59.57 o 
  14   8   6       11.79      -63.96     63.96 o 
  15   8   6        0.09      -54.92     59.39 o 
   1   9   6       27.99       66.50     22.84 o 
   2   9   6      168.44       84.90     29.18 o 
   3   9   6        2.42      -13.93     30.63 o 
   4   9   6      826.38     1021.25     59.84 o 
   5   9   6       11.99       -9.34     27.51 o 
   6   9   6     1963.36     2887.89    174.27 o 
   7   9   6       56.74       49.39     29.98 o 
   8   9   6       10.93       38.34     47.21 o 
   9   9   6      412.81      711.33    138.21 o 
  10   9   6      131.27      174.82     64.57 o 
  11   9   6       77.68       35.23     57.50 o 
  12   9   6     2470.03     3195.61    417.23 o 
  13   9   6      118.40      238.40     84.10 o 
  14   9   6       66.39      133.08     76.00 o 
  15   9   6        5.15      -52.87     68.20 o 
   0  10   6     1205.29     1665.54    163.35 o 
   1  10   6        4.05       25.39     30.30 o 
   2  10   6      583.60      789.95     62.74 o 
   3  10   6      312.71      325.58     34.13 o 
   4  10   6        6.88       62.00     30.21 o 
   5  10   6       21.66       79.20     32.12 o 
   6  10   6        4.67       -0.12     32.31 o 
   7  10   6      437.65      442.95     49.68 o 
   8  10   6      350.02      395.29     75.89 o 
   9  10   6      278.31      389.59     76.27 o 
  10  10   6     1427.32     1684.56    167.78 o 
  11  10   6       79.75      123.33     70.81 o 
  12  10   6      215.11       66.07     69.87 o 
  13  10   6        0.09       13.16     47.44 o 
  14  10   6       94.33       81.41     67.51 o 
  15  10   6       36.73      -27.66     70.32 o 
   1  11   6       71.58       72.88     38.69 o 
   2  11   6     1017.61     1511.36     92.65 o 
   3  11   6        3.39       10.78     20.68 o 
   4  11   6     2406.05     3020.31    162.06 o 
   5  11   6      276.58      335.12     54.62 o 
   6  11   6        4.45       -5.28     30.50 o 
   7  11   6       15.26       22.40     27.73 o 
   8  11   6        4.76       15.95     41.66 o 
   9  11   6        7.02       -1.95     47.07 o 
  10  11   6       58.27       64.11     51.90 o 
  11  11   6       59.13       62.55     60.40 o 
  12  11   6       24.18      -32.53     49.52 o 
  13  11   6       23.38       78.15     60.66 o 
  14  11   6     1009.04     1310.68    187.16 o 
   0  12   6     1403.53     1914.32    258.83 o 
   1  12   6      164.70       69.39     41.64 o 
   2  12   6      862.27      936.96     68.53 o 
   3  12   6       40.85       46.28     23.76 o 
   4  12   6        0.88      -14.26     28.39 o 
   5  12   6       89.74       92.09     31.05 o 
   6  12   6      214.86      161.14     37.99 o 
   7  12   6       19.86       14.48     27.39 o 
   8  12   6      970.22     1491.29    216.72 o 
   9  12   6      193.75      168.76     63.72 o 
  10  12   6      746.62      755.49    188.97 o 
  11  12   6      614.23      953.27    181.69 o 
  12  12   6      229.78      205.02     76.27 o 
  13  12   6       14.30        1.30     62.73 o 
  14  12   6      246.68      243.00     96.61 o 
   1  13   6       50.16       -2.87     37.48 o 
   2  13   6      110.28       64.47     27.22 o 
   3  13   6        0.22      -21.86     21.86 o 
   4  13   6      735.49      701.42     63.72 o 
   5  13   6      173.09      228.46     42.21 o 
   6  13   6      880.07     1068.29    102.49 o 
   7  13   6       69.46      108.89     41.08 o 
   8  13   6      979.65     1277.49    117.89 o 
   9  13   6       11.23       -5.13     51.44 o 
  10  13   6      112.58      141.79     63.45 o 
  11  13   6      143.75      140.83     69.14 o 
  12  13   6     1372.64     1975.87    285.89 o 
  13  13   6       87.24       81.05     59.43 o 
  14  13   6      230.42      342.58    102.53 o 
   1  14   6        1.74       48.25     45.78 o 
   2  14   6      900.60     1383.02    122.32 o 
   3  14   6       87.37       30.00     23.08 o 
   4  14   6       33.94       54.27     28.29 o 
   5  14   6        3.14        2.95     26.53 o 
   6  14   6      605.25      776.25     79.17 o 
   7  14   6        2.18        1.88     27.87 o 
   8  14   6      194.63      178.51     62.35 o 
   9  14   6        4.62       32.14     46.63 o 
  10  14   6      434.41      371.92     87.39 o 
  11  14   6        8.57       24.36     67.20 o 
  12  14   6      141.89      138.85     84.21 o 
  13  14   6       19.15      -17.80     67.29 o 
   1  15   6       28.15       66.21     50.02 o 
   3  15   6        4.76       36.46     24.31 o 
   4  15   6     1480.18     1962.17    209.02 o 
   5  15   6        1.86       10.55     26.13 o 
   6  15   6        4.27       -5.64     25.57 o 
   7  15   6       52.79       72.24     47.70 o 
   8  15   6      665.06      807.14    109.95 o 
   9  15   6       37.38       19.77     54.46 o 
  10  15   6       46.57        2.56     49.46 o 
  11  15   6       92.00      100.31     74.28 o 
  12  15   6      100.70       81.52     71.73 o 
  13  15   6       33.60       -9.62     61.27 o 
   0  16   6      689.72     1298.96    191.92 o 
   1  16   6      139.18      119.60     58.61 o 
   2  16   6      553.73      921.98    150.72 o 
   3  16   6       26.41       26.54     35.41 o 
   4  16   6      663.98     1098.42    184.99 o 
   5  16   6        6.39       -9.31     46.19 o 
   6  16   6       18.97       22.88     31.39 o 
   7  16   6        4.07       31.19     46.59 o 
   8  16   6      122.27       91.69     56.24 o 
   9  16   6      137.15      176.44     59.07 o 
  10  16   6      536.75      559.39     98.53 o 
  11  16   6       19.33       32.30     51.24 o 
  12  16   6        0.97       74.42     67.57 o 
   1  17   6       26.59       54.12     80.37 o 
   2  17   6       34.42      112.26     75.19 o 
   3  17   6       23.73       14.37     25.66 o 
   4  17   6       51.38       37.35     29.73 o 
   5  17   6        6.71       28.71     30.47 o 
   6  17   6       60.93      -28.37     43.00 o 
   7  17   6       23.71       30.35     40.04 o 
   8  17   6      119.66       78.79     50.99 o 
   9  17   6        0.35       -0.91     64.90 o 
  10  17   6      179.93      227.20     76.45 o 
  11  17   6        0.26       22.72     54.31 o 
   0  18   6     1088.36     2455.77    589.88 o 
   1  18   6      121.98       27.15     78.14 o 
   2  18   6      380.39      837.19    172.21 o 
   3  18   6        3.13        9.79     18.21 o 
   4  18   6      129.52      119.90     80.92 o 
   5  18   6       19.32       20.61     31.96 o 
   6  18   6      244.21      431.03    110.81 o 
   7  18   6       80.40      118.48     53.80 o 
   8  18   6       42.73       64.41     65.81 o 
   9  18   6        1.85       40.95     65.49 o 
  10  18   6       17.34       -1.12     51.60 o 
   1  19   6       32.05       -5.54    111.88 o 
   2  19   6       83.91       56.11     71.80 o 
   3  19   6       61.56        0.98     67.92 o 
   4  19   6        1.68        0.19     48.39 o 
   5  19   6      146.13      151.16     54.14 o 
   6  19   6      229.24      311.60    131.71 o 
   7  19   6       21.87       65.61     76.67 o 
   8  19   6       42.03        9.75     49.48 o 
   9  19   6        0.31       16.53     50.51 o 
  10  19   6        6.99      -33.11     72.44 o 
   0  20   6        4.56      -45.26    182.13 o 
   1  20   6       23.33       58.34    182.19 o 
   2  20   6        4.62       68.86    136.70 o 
   3  20   6      159.87      102.56    100.20 o 
   4  20   6        6.56       64.50     98.15 o 
   5  20   6       38.85      121.32    106.81 o 
   6  20   6        5.22       20.95     40.37 o 
   7  20   6        2.60       76.58     55.98 o 
   8  20   6      184.96      233.12    114.09 o 
   9  20   6        4.34       19.10     56.90 o 
   1  21   6        6.74     -155.74    162.58 o 
   2  21   6       97.55      126.75    154.93 o 
   3  21   6       18.31      -45.33     90.38 o 
   4  21   6      185.15      234.27    118.44 o 
   5  21   6        3.15       16.87    129.21 o 
   6  21   6      164.06      329.74    182.12 o 
   7  21   6       25.23       42.78     55.61 o 
   0  22   6      606.01     1924.53    591.10 o 
   1  22   6      161.04      109.45    249.44 o 
   2  22   6       46.23        2.44    186.44 o 
   3  22   6       39.64      130.11    162.08 o 
   4  22   6       54.58      302.94    200.70 o 
   5  22   6        7.93       50.15    134.37 o 
   6  22   6      127.22      537.46    227.87 o 
   1  23   6        5.89       32.40     94.04 o 
   2  23   6      356.33      698.14    278.76 o 
   3  23   6        2.64        4.62    130.04 o 
   4  23   6      296.22      832.20    231.61 o 
   1   0   7      225.76      255.35     69.11 o 
   3   0   7      227.57      218.02     56.34 o 
   5   0   7      612.60      778.91    152.59 o 
   7   0   7      612.44      511.12    248.82 o 
   9   0   7      109.09       11.75     97.53 o 
  11   0   7      287.96      195.63     72.59 o 
  13   0   7       10.65       69.43    121.73 o 
   0   1   7       75.27      103.53     43.16 o 
   1   1   7        5.04        1.56     25.70 o 
   2   1   7       41.89       81.08     30.26 o 
   3   1   7       39.42       40.04     29.05 o 
   4   1   7        0.88       -1.76     24.57 o 
   5   1   7     1215.18     1129.97    151.36 o 
   7   1   7      361.61      157.69     57.78 o 
   8   1   7        3.99        4.26     33.49 o 
   9   1   7        5.81       28.33     31.13 o 
  10   1   7      240.58      226.39     53.10 o 
  11   1   7      689.75      733.00    132.25 o 
  12   1   7        1.57       75.97     53.90 o 
  13   1   7        1.17      -35.41     76.74 o 
   1   2   7       70.89       89.29     29.83 o 
   2   2   7      236.86      150.61     28.05 o 
   3   2   7      293.27      178.05     30.13 o 
   4   2   7      132.57       99.75     35.53 o 
   5   2   7        6.65       16.28     23.28 o 
   6   2   7       72.15       22.12     25.39 o 
   7   2   7      394.30      183.01     56.08 o 
   8   2   7        3.85      -18.01     24.15 o 
   9   2   7      636.41      726.07     86.64 o 
  10   2   7       51.41        5.86     50.61 o 
  11   2   7       41.65       10.28     55.44 o 
  12   2   7        0.02      -39.27     49.80 o 
  13   2   7      242.88      234.00     80.55 o 
   0   3   7      758.33      770.18    141.15 o 
   1   3   7      482.13      405.21     43.34 o 
   2   3   7       44.86        6.01     18.43 o 
   3   3   7      215.12      251.00     41.33 o 
   4   3   7      446.37      396.10     54.55 o 
   5   3   7      213.08      177.94     66.66 o 
   6   3   7      129.42       95.33     60.28 o 
   7   3   7      129.43      152.43     80.67 o 
   8   3   7      182.16      128.33     50.68 o 
   9   3   7       99.03      146.14     61.65 o 
  10   3   7      368.69      223.31     79.19 o 
  11   3   7       20.73       96.80     59.89 o 
  12   3   7       93.19       80.78     55.13 o 
  13   3   7      107.42       51.84     51.43 o 
   1   4   7      265.67      213.60     29.59 o 
   2   4   7        0.02       12.79     19.41 o 
   3   4   7      474.49      447.77     55.16 o 
   4   4   7        3.11       30.96     37.57 o 
   5   4   7      766.63      833.69     94.29 o 
   6   4   7      232.09      208.50     49.95 o 
   7   4   7      110.45      112.43     73.09 o 
   8   4   7      403.61      299.09     75.11 o 
   9   4   7       33.22       56.91     51.83 o 
  10   4   7        7.77       -0.18     54.41 o 
  11   4   7      137.01      102.25     67.11 o 
  12   4   7       30.73       46.18     56.99 o 
  13   4   7        0.08       -5.88     53.73 o 
   0   5   7      380.58      273.54     61.23 o 
   1   5   7        8.84        2.31     24.34 o 
   2   5   7       25.75       -3.08     24.72 o 
   3   5   7      281.75      191.32     44.03 o 
   4   5   7       17.30       27.34     35.15 o 
   5   5   7      175.63      163.69     55.63 o 
   6   5   7       14.97      -36.92     46.99 o 
   7   5   7       30.71      -19.39     34.91 o 
   8   5   7      156.99      178.93     63.39 o 
   9   5   7       91.50       90.37     56.41 o 
  10   5   7        0.12        3.41     52.88 o 
  11   5   7       91.75       84.26     63.88 o 
  12   5   7      113.12      155.17     68.86 o 
  13   5   7       34.85        1.01     49.98 o 
   1   6   7       30.50       -1.62     23.62 o 
   2   6   7      152.38      102.41     32.34 o 
   3   6   7      260.52      129.02     38.23 o 
   4   6   7        6.58      -16.58     37.31 o 
   5   6   7       25.18       17.76     39.49 o 
   6   6   7      147.53      128.44     50.56 o 
   7   6   7       98.22      117.88     54.92 o 
   8   6   7       93.39       85.24     61.40 o 
   9   6   7      455.28      667.35    109.62 o 
  10   6   7      129.59      179.69     67.30 o 
  11   6   7        0.30        4.25     52.76 o 
  12   6   7      249.88      206.56     81.83 o 
  13   6   7      200.48      163.94     71.99 o 
   0   7   7      167.81      100.37     55.83 o 
   1   7   7        4.17       30.03     22.13 o 
   2   7   7       43.30       20.67     25.77 o 
   3   7   7       11.50        7.64     33.93 o 
   4   7   7      121.73       78.11     48.48 o 
   5   7   7      631.01      597.55    101.50 o 
   6   7   7       78.17       84.25     53.03 o 
   7   7   7      144.74      228.09     59.50 o 
   8   7   7       73.07       62.08     53.56 o 
   9   7   7        7.22       42.37     54.00 o 
  10   7   7        0.69       20.83     53.87 o 
  11   7   7       23.82      -26.48     52.02 o 
  12   7   7       23.93       34.59     60.94 o 
  13   7   7       24.87       24.00     75.70 o 
   1   8   7        1.24       21.23     34.01 o 
   2   8   7       13.65       35.42     23.36 o 
   3   8   7      250.55      302.58     53.94 o 
   4   8   7      111.85       75.35     36.99 o 
   5   8   7      135.89       63.00     43.77 o 
   6   8   7       62.70       22.06     27.48 o 
   7   8   7      202.82      139.80     64.81 o 
   8   8   7      178.39      306.27     72.88 o 
   9   8   7        6.17       31.01     52.71 o 
  10   8   7      432.26      542.21    148.65 o 
  11   8   7      188.30      231.12     70.98 o 
  12   8   7        2.68       -2.80     56.21 o 
   0   9   7       88.50       63.58     54.81 o 
   1   9   7      156.13      170.19     43.59 o 
   2   9   7      145.27       98.26     25.44 o 
   3   9   7      240.75      289.57     53.73 o 
   4   9   7        2.62      -12.09     36.81 o 
   5   9   7      416.71      547.89     80.09 o 
   6   9   7      175.17      104.56     41.84 o 
   7   9   7       78.60       55.42     43.42 o 
   8   9   7      138.64       93.14     53.02 o 
   9   9   7        6.03       -9.33     57.63 o 
  10   9   7       13.64       56.79     52.97 o 
  11   9   7      893.19     1140.13    248.87 o 
  12   9   7       10.34       47.12     67.69 o 
   1  10   7        3.13      -28.08     37.68 o 
   2  10   7      321.74      256.58     57.08 o 
   3  10   7        0.35       14.05     35.28 o 
   4  10   7      209.07      219.35     50.03 o 
   5  10   7      254.30      291.63     66.94 o 
   6  10   7      151.61      149.94     41.66 o 
   7  10   7      808.65      957.15    115.93 o 
   8  10   7       12.71       -4.46     51.91 o 
   9  10   7      304.09      399.42     86.97 o 
  10  10   7       20.27      120.52     63.60 o 
  11  10   7       30.60       22.07     62.44 o 
  12  10   7      164.22      313.88     85.34 o 
   0  11   7      134.19       67.58     52.56 o 
   1  11   7      102.12       64.93     45.53 o 
   2  11   7        1.86      -14.67     40.46 o 
   3  11   7     1133.56     1496.04    122.79 o 
   4  11   7      349.67      420.71     89.57 o 
   5  11   7       19.36       37.70     45.85 o 
   6  11   7       29.18       11.53     33.57 o 
   7  11   7        0.44       17.39     40.18 o 
   8  11   7       37.22       44.14     46.50 o 
   9  11   7       53.57       78.67     61.19 o 
  10  11   7        1.95       52.88     52.21 o 
  11  11   7       68.54      162.48     74.99 o 
   1  12   7      237.42      211.15     55.59 o 
   2  12   7      148.96      185.81     59.60 o 
   3  12   7        8.38       25.12     45.36 o 
   4  12   7        5.85        9.10     42.09 o 
   5  12   7      223.05      209.49     48.83 o 
   6  12   7       30.67       22.63     29.73 o 
   7  12   7      359.65      559.98     90.14 o 
   8  12   7        3.00       32.79     50.90 o 
   9  12   7      769.86     1109.26    156.00 o 
  10  12   7        0.57      111.80     69.43 o 
  11  12   7      295.64      308.92     83.73 o 
   0  13   7       41.56       13.07     67.51 o 
   1  13   7        2.99       22.97     42.07 o 
   2  13   7       21.89      -14.36     40.10 o 
   3  13   7       10.28       89.94     63.30 o 
   4  13   7        1.98       28.64     45.49 o 
   5  13   7      321.63      397.25     75.30 o 
   6  13   7       13.70       77.25     43.48 o 
   7  13   7      704.12     1015.29    104.01 o 
   8  13   7       13.54       63.72     53.10 o 
   9  13   7      288.25      232.10     82.45 o 
  10  13   7        3.05       15.45     49.51 o 
   1  14   7      306.58      289.11     79.07 o 
   2  14   7      137.96       24.93     50.47 o 
   3  14   7       18.17       69.73     72.97 o 
   4  14   7      245.44      284.82     81.64 o 
   5  14   7      151.99      235.50     65.45 o 
   6  14   7      169.13      145.14     40.85 o 
   7  14   7       48.81       92.74     48.18 o 
   8  14   7       51.15      101.48     46.43 o 
   9  14   7        1.89        1.75     47.68 o 
   0  15   7      192.87      166.49     91.44 o 
   1  15   7      156.46      294.18    109.60 o 
   2  15   7       99.46       20.94     51.74 o 
   3  15   7       41.97       33.83     42.79 o 
   4  15   7       99.46       87.02     53.13 o 
   5  15   7      178.33       23.85     76.60 o 
   6  15   7       39.04        4.39     69.48 o 
   7  15   7       17.83       62.41     57.70 o 
   8  15   7       70.04      109.25     58.98 o 
   9  15   7      111.22       95.84     64.69 o 
   1  16   7        1.34       25.76     49.78 o 
   2  16   7      242.69      226.13     82.35 o 
   3  16   7      322.22      369.80     78.14 o 
   4  16   7        6.06       49.44     53.89 o 
   5  16   7       37.56      105.45     75.10 o 
   6  16   7      182.87      307.16    172.79 o 
   7  16   7      102.59       89.13    101.00 o 
   8  16   7       41.16      142.42     83.66 o 
   0  17   7       60.99      120.03    147.05 o 
   1  17   7       13.92       83.94     65.36 o 
   2  17   7        0.16       43.15     52.50 o 
   3  17   7        0.34       22.04     51.18 o 
   4  17   7      243.45      410.80    150.63 o 
   5  17   7       81.95       17.30    120.88 o 
   6  17   7       39.37       23.96     71.12 o 
   7  17   7      110.21      138.42    201.79 o 
   1  18   7       22.70       98.58     66.52 o 
   2  18   7        1.85       21.26     80.00 o 
   3  18   7       17.63       60.40     96.50 o 
   4  18   7       76.70      224.26    165.61 o 
   5  18   7       39.11      198.83    171.47 o 
   0  19   7      340.37      427.11    322.85 o 
   1  19   7        3.79      -48.33    138.39 o 
   2  19   7       54.68       94.34     75.96 o 
   3  19   7      180.20      399.77    220.43 o 
   0   0   8      121.96       81.14     62.17 o 
   2   0   8        6.29       28.23     35.05 o 
   4   0   8        3.10       87.02    109.12 o 
   6   0   8      513.56      416.68    258.65 o 
   8   0   8      481.61      554.33    241.35 o 
   1   1   8      142.36      120.58     35.86 o 
   2   1   8      153.33      108.36     33.53 o 
   3   1   8       72.11       45.06     40.07 o 
   4   1   8      976.60     1183.54    108.71 o 
   6   1   8     1156.36     1811.28    320.83 o 
   7   1   8        2.15      -37.54     90.47 o 
   8   1   8       98.96      149.57    133.00 o 
   9   1   8        0.21       70.45    108.36 o 
   0   2   8      377.11      358.37     86.80 o 
   1   2   8        6.71       12.58     33.44 o 
   2   2   8      112.50      122.86     41.53 o 
   3   2   8      110.06      106.41     47.21 o 
   4   2   8        3.29       34.15     37.11 o 
   5   2   8        6.99       65.86     46.89 o 
   6   2   8      571.74      564.26    114.72 o 
   7   2   8      428.21      512.39    152.12 o 
   8   2   8      367.65      457.68    178.44 o 
   9   2   8        9.82       53.32    116.35 o 
   1   3   8      133.96       97.56     39.88 o 
   2   3   8        0.46       45.07     44.44 o 
   3   3   8       47.93       40.88     37.34 o 
   4   3   8      701.35      923.01     83.27 o 
   5   3   8      102.27      221.06     69.84 o 
   6   3   8      369.52      169.71     74.02 o 
   7   3   8       83.78       63.41     80.55 o 
   8   3   8       60.48      102.83    125.49 o 
   9   3   8      410.73      473.14    172.40 o 
   0   4   8       51.69       -7.88     54.66 o 
   1   4   8       24.14       20.50     40.46 o 
   2   4   8      231.19      269.57     53.40 o 
   3   4   8      236.67      229.93     45.02 o 
   4   4   8      245.60       91.91     50.06 o 
   5   4   8       77.02       -7.51     45.36 o 
   6   4   8      115.34       40.24     60.61 o 
   7   4   8        1.74       15.66     56.39 o 
   8   4   8      243.81      150.01     81.75 o 
   9   4   8        3.84        2.79     81.94 o 
   1   5   8      261.52      307.92     63.72 o 
   2   5   8       12.13       19.20     44.84 o 
   3   5   8       83.85       44.33     40.37 o 
   4   5   8      522.85      713.99     70.86 o 
   5   5   8       16.09      -31.59     56.30 o 
   6   5   8        0.55      -70.74     71.84 o 
   7   5   8       14.68       -7.56     63.09 o 
   8   5   8       29.06       63.57     67.21 o 
   9   5   8      111.50       99.54     78.14 o 
   0   6   8       18.86      -21.98     64.97 o 
   1   6   8      130.55      119.61     55.04 o 
   2   6   8       87.06      154.50     52.44 o 
   3   6   8      109.31      180.25     67.90 o 
   4   6   8       61.77       56.23     43.39 o 
   5   6   8       86.79       70.26     52.01 o 
   6   6   8      108.20      122.09     47.11 o 
   7   6   8       13.07       19.07     68.80 o 
   8   6   8       28.02       78.38     78.63 o 
   1   7   8       12.50       59.58     47.41 o 
   2   7   8        0.41      -29.35     42.84 o 
   3   7   8       59.94      -43.12     57.72 o 
   4   7   8      181.97      250.13     64.09 o 
   5   7   8      224.39      161.27     62.67 o 
   6   7   8      380.58      280.31     79.95 o 
   7   7   8       38.94       38.66     68.98 o 
   8   7   8       16.23       29.24     60.69 o 
   0   8   8      502.78      662.78    119.15 o 
   1   8   8       31.87       82.83     45.93 o 
   2   8   8       20.57       36.65     51.61 o 
   3   8   8      320.41      235.19     80.13 o 
   4   8   8       26.39       81.80     64.90 o 
   5   8   8      326.87      247.88     80.98 o 
   6   8   8      178.07       96.84     89.71 o 
   7   8   8      155.10      163.19     81.13 o 
   8   8   8      185.08      167.41     94.66 o 
   1   9   8       21.67      -10.99     38.76 o 
   2   9   8       59.84      163.08     75.29 o 
   3   9   8        6.70      -46.52     56.24 o 
   4   9   8       32.40       26.45     52.24 o 
   5   9   8        1.13       54.40     56.65 o 
   6   9   8      561.43      480.64    124.36 o 
   7   9   8        6.00        2.56     75.30 o 
   0  10   8      187.26      102.48     69.80 o 
   1  10   8       65.18        3.14     48.06 o 
   2  10   8      141.18      113.97     62.52 o 
   3  10   8       16.31       44.27     54.02 o 
   4  10   8       56.23      104.19     61.80 o 
   5  10   8       77.21      139.60     72.13 o 
   6  10   8       97.33      200.31     99.31 o 
   1  11   8       56.36       23.22     48.61 o 
   2  11   8       84.95       44.17     57.79 o 
   3  11   8        8.14        3.95     46.33 o 
   4  11   8       29.59      -34.13     64.59 o 
   5  11   8       10.06       30.92     74.74 o 
   0  12   8       52.84      131.20     85.56 o 
   1  12   8       35.01       65.66     51.93 o 
   2  12   8      131.51      126.16     60.58 o 
   3  12   8       23.00      120.38     69.57 o 
   4  12   8        2.65       38.05     46.18 o 
   1  13   8        9.68       63.40     73.12 o 
   2  13   8      233.17      229.09     78.43 o 
   3  13   8        5.97       35.65     56.80 o 
                                                 
